# Supplementary material for: Interaction between estrogen receptor-α and PNPLA3 p.I148M variant drives fatty liver disease susceptibility in women
Source: Nat Med. 2023 Sep 25;29(10):2643–55. doi: 10.1038/s41591-023-02553-8 (PMC10579099; doi:10.1038/s41591-023-02553-8)
Supplement: Supplementary file 3 — List of genes differentially expressed in women carrying the PNPLA3 p.I148M variant. [file 41591_2023_2553_MOESM3_ESM.xlsx]

## Sheet: DGE nominal pvalue
ensembl_gene_id	external_gene_id	log2FoldChange	pvalue	description
ENSG00000103591	AAGAB	-0.612716	0.0238787	alpha- and gamma-adaptin binding protein [Source:HGNC Symbol;Acc:25662]
ENSG00000124608	AARS2	0.814603	0.0209813	alanyl-tRNA synthetase 2, mitochondrial [Source:HGNC Symbol;Acc:21022]
ENSG00000135776	ABCB10	0.839063	0.00132939	ATP-binding cassette, sub-family B (MDR/TAP), member 10 [Source:HGNC Symbol;Acc:41]
ENSG00000121270	ABCC11	-1.68768	0.00185968	ATP-binding cassette, sub-family C (CFTR/MRP), member 11 [Source:HGNC Symbol;Acc:14639]
ENSG00000136754	ABI1	0.436773	0.0464357	abl-interactor 1 [Source:HGNC Symbol;Acc:11320]
ENSG00000099204	ABLIM1	0.650026	0.00516988	actin binding LIM protein 1 [Source:HGNC Symbol;Acc:78]
ENSG00000005189	AC004381.6	1.59733	0.00740229	Putative RNA exonuclease NEF-sp [Source:UniProtKB/Swiss-Prot;Acc:Q96IC2]
ENSG00000268069	AC004466.1	1.47544	0.0367953	Uncharacterized protein [Source:UniProtKB/TrEMBL;Acc:M0QZU2]
ENSG00000268218	AC137932.1	3.19661	7.17936e-06
ENSG00000072778	ACADVL	-0.420344	0.0463103	acyl-CoA dehydrogenase, very long chain [Source:HGNC Symbol;Acc:92]
ENSG00000130234	ACE2	1.27897	0.042788	angiotensin I converting enzyme 2 [Source:HGNC Symbol;Acc:13557]
ENSG00000103740	ACSBG1	2.48832	0.00479018	acyl-CoA synthetase bubblegum family member 1 [Source:HGNC Symbol;Acc:29567]
ENSG00000176715	ACSF3	-0.435629	0.0368094	acyl-CoA synthetase family member 3 [Source:HGNC Symbol;Acc:27288]
ENSG00000136518	ACTL6A	0.731331	0.00832652	actin-like 6A [Source:HGNC Symbol;Acc:24124]
ENSG00000139567	ACVRL1	1.72124	0.00107865	activin A receptor type II-like 1 [Source:HGNC Symbol;Acc:175]
ENSG00000119640	ACYP1	-1.29172	0.0190825	acylphosphatase 1, erythrocyte (common) type [Source:HGNC Symbol;Acc:179]
ENSG00000137845	ADAM10	0.411816	0.0444607	ADAM metallopeptidase domain 10 [Source:HGNC Symbol;Acc:188]
ENSG00000168615	ADAM9	1.25581	0.00350415	ADAM metallopeptidase domain 9 [Source:HGNC Symbol;Acc:216]
ENSG00000213638	ADAT3	-1.06757	0.0310243	adenosine deaminase, tRNA-specific 3 [Source:HGNC Symbol;Acc:25151]
ENSG00000142920	ADC	1.55579	0.0117577	arginine decarboxylase [Source:HGNC Symbol;Acc:29957]
ENSG00000063761	ADCK1	1.1843	0.00616749	aarF domain containing kinase 1 [Source:HGNC Symbol;Acc:19038]
ENSG00000138031	ADCY3	1.55898	0.00125136	adenylate cyclase 3 [Source:HGNC Symbol;Acc:234]
ENSG00000173175	ADCY5	1.4279	0.0125455	adenylate cyclase 5 [Source:HGNC Symbol;Acc:236]
ENSG00000181915	ADO	0.661873	0.0491985	2-aminoethanethiol (cysteamine) dioxygenase [Source:HGNC Symbol;Acc:23506]
ENSG00000121933	ADORA3	1.69901	0.013186	adenosine A3 receptor [Source:HGNC Symbol;Acc:268]
ENSG00000144843	ADPRH	1.15086	0.0427848	ADP-ribosylarginine hydrolase [Source:HGNC Symbol;Acc:269]
ENSG00000043591	ADRB1	-1.71928	0.0410879	adrenoceptor beta 1 [Source:HGNC Symbol;Acc:285]
ENSG00000169252	ADRB2	1.20152	0.00146413	adrenoceptor beta 2, surface [Source:HGNC Symbol;Acc:286]
ENSG00000035687	ADSS	0.55884	0.012512	adenylosuccinate synthase [Source:HGNC Symbol;Acc:292]
ENSG00000135439	AGAP2	2.0012	0.000192422	ArfGAP with GTPase domain, ankyrin repeat and PH domain 2 [Source:HGNC Symbol;Acc:16921]
ENSG00000173744	AGFG1	0.484439	0.0335701	ArfGAP with FG repeats 1 [Source:HGNC Symbol;Acc:5175]
ENSG00000116771	AGMAT	-0.464391	0.029763	agmatine ureohydrolase (agmatinase) [Source:HGNC Symbol;Acc:18407]
ENSG00000123908	AGO2	1.95308	0.000174188	argonaute RISC catalytic component 2 [Source:HGNC Symbol;Acc:3263]
ENSG00000163568	AIM2	2.30218	0.0090411	absent in melanoma 2 [Source:HGNC Symbol;Acc:357]
ENSG00000106305	AIMP2	0.868288	0.00982697	aminoacyl tRNA synthetase complex-interacting multifunctional protein 2 [Source:HGNC Symbol;Acc:20609]
ENSG00000140057	AK7	1.57695	0.0127392	adenylate kinase 7 [Source:HGNC Symbol;Acc:20091]
ENSG00000117020	AKT3	1.36216	0.00291994	v-akt murine thymoma viral oncogene homolog 3 [Source:HGNC Symbol;Acc:393]
ENSG00000023330	ALAS1	-0.7049	0.00898319	aminolevulinate, delta-, synthase 1 [Source:HGNC Symbol;Acc:396]
ENSG00000128918	ALDH1A2	1.15362	0.0396799	aldehyde dehydrogenase 1 family, member A2 [Source:HGNC Symbol;Acc:15472]
ENSG00000111275	ALDH2	-0.337322	0.0386381	aldehyde dehydrogenase 2 family (mitochondrial) [Source:HGNC Symbol;Acc:404]
ENSG00000119711	ALDH6A1	-0.444738	0.0389371	aldehyde dehydrogenase 6 family, member A1 [Source:HGNC Symbol;Acc:7179]
ENSG00000139133	ALG10	1.92777	0.00181265	ALG10, alpha-1,2-glucosyltransferase [Source:HGNC Symbol;Acc:23162]
ENSG00000086848	ALG9	-0.655982	0.0252444	ALG9, alpha-1,2-mannosyltransferase [Source:HGNC Symbol;Acc:15672]
ENSG00000171094	ALK	3.59673	0.0179272	anaplastic lymphoma receptor tyrosine kinase [Source:HGNC Symbol;Acc:427]
ENSG00000133805	AMPD3	1.39804	0.00523462	adenosine monophosphate deaminase 3 [Source:HGNC Symbol;Acc:470]
ENSG00000196510	ANAPC7	0.585444	0.0148171	anaphase promoting complex subunit 7 [Source:HGNC Symbol;Acc:17380]
ENSG00000136859	ANGPTL2	0.884724	0.0439128	angiopoietin-like 2 [Source:HGNC Symbol;Acc:490]
ENSG00000151687	ANKAR	1.47769	0.0153514	ankyrin and armadillo repeat containing [Source:HGNC Symbol;Acc:26350]
ENSG00000105186	ANKRD27	0.880918	0.0263475	ankyrin repeat domain 27 (VPS9 domain) [Source:HGNC Symbol;Acc:25310]
ENSG00000133302	ANKRD32	-1.26792	0.0135986	ankyrin repeat domain 32 [Source:HGNC Symbol;Acc:25408]
ENSG00000166825	ANPEP	-0.367389	0.0447168	alanyl (membrane) aminopeptidase [Source:HGNC Symbol;Acc:500]
ENSG00000169604	ANTXR1	1.0298	0.0211977	anthrax toxin receptor 1 [Source:HGNC Symbol;Acc:21014]
ENSG00000135046	ANXA1	0.855263	0.00881464	annexin A1 [Source:HGNC Symbol;Acc:533]
ENSG00000164111	ANXA5	0.578195	0.0198229	annexin A5 [Source:HGNC Symbol;Acc:543]
ENSG00000136250	AOAH	1.29127	0.0213831	acyloxyacyl hydrolase (neutrophil) [Source:HGNC Symbol;Acc:548]
ENSG00000249209	AP000304.12	-23.2841	0.00749631
ENSG00000166747	AP1G1	-0.433175	0.0498626	adaptor-related protein complex 1, gamma 1 subunit [Source:HGNC Symbol;Acc:555]
ENSG00000006125	AP2B1	0.613652	0.00862938	adaptor-related protein complex 2, beta 1 subunit [Source:HGNC Symbol;Acc:563]
ENSG00000132842	AP3B1	0.998825	0.00121161	adaptor-related protein complex 3, beta 1 subunit [Source:HGNC Symbol;Acc:566]
ENSG00000065000	AP3D1	-0.397997	0.0208513	adaptor-related protein complex 3, delta 1 subunit [Source:HGNC Symbol;Acc:568]
ENSG00000185009	AP3M1	0.661426	0.0441449	adaptor-related protein complex 3, mu 1 subunit [Source:HGNC Symbol;Acc:569]
ENSG00000254470	AP5B1	2.16039	8.69473e-06	adaptor-related protein complex 5, beta 1 subunit [Source:HGNC Symbol;Acc:25104]
ENSG00000138613	APH1B	1.60456	0.00040357	APH1B gamma secretase subunit [Source:HGNC Symbol;Acc:24080]
ENSG00000110243	APOA5	-0.560935	0.0399903	apolipoprotein A-V [Source:HGNC Symbol;Acc:17288]
ENSG00000100336	APOL4	1.77884	0.00364738	apolipoprotein L, 4 [Source:HGNC Symbol;Acc:14867]
ENSG00000256053	APOPT1	0.493576	0.0384592	apoptogenic 1, mitochondrial [Source:HGNC Symbol;Acc:20492]
ENSG00000240583	AQP1	1.13539	0.00944778	aquaporin 1 (Colton blood group) [Source:HGNC Symbol;Acc:633]
ENSG00000021776	AQR	1.0038	0.00555516	aquarius intron-binding spliceosomal factor [Source:HGNC Symbol;Acc:29513]
ENSG00000198576	ARC	2.55946	0.0146992	activity-regulated cytoskeleton-associated protein [Source:HGNC Symbol;Acc:648]
ENSG00000109321	AREG	4.45208	0.024971	amphiregulin [Source:HGNC Symbol;Acc:651]
ENSG00000164144	ARFIP1	0.599745	0.0240372	ADP-ribosylation factor interacting protein 1 [Source:HGNC Symbol;Acc:21496]
ENSG00000134884	ARGLU1	0.515542	0.0170727	arginine and glutamate rich 1 [Source:HGNC Symbol;Acc:25482]
ENSG00000075884	ARHGAP15	1.76868	0.000172099	Rho GTPase activating protein 15 [Source:HGNC Symbol;Acc:21030]
ENSG00000163219	ARHGAP25	1.74935	0.000983346	Rho GTPase activating protein 25 [Source:HGNC Symbol;Acc:28951]
ENSG00000006740	ARHGAP44	1.1467	0.026649	Rho GTPase activating protein 44 [Source:HGNC Symbol;Acc:29096]
ENSG00000104728	ARHGEF10	1.11072	0.024052	Rho guanine nucleotide exchange factor (GEF) 10 [Source:HGNC Symbol;Acc:14103]
ENSG00000116584	ARHGEF2	0.767054	0.0195961	Rho/Rac guanine nucleotide exchange factor (GEF) 2 [Source:HGNC Symbol;Acc:682]
ENSG00000183111	ARHGEF37	0.907575	0.0366983	Rho guanine nucleotide exchange factor (GEF) 37 [Source:HGNC Symbol;Acc:34430]
ENSG00000050327	ARHGEF5	1.26817	0.00222527	Rho guanine nucleotide exchange factor (GEF) 5 [Source:HGNC Symbol;Acc:13209]
ENSG00000205143	ARID3C	2.37733	0.000122611	AT rich interactive domain 3C (BRIGHT-like) [Source:HGNC Symbol;Acc:21209]
ENSG00000166233	ARIH1	0.468425	0.0241573	ariadne RBR E3 ubiquitin protein ligase 1 [Source:HGNC Symbol;Acc:689]
ENSG00000169379	ARL13B	-0.931553	0.0300869	ADP-ribosylation factor-like 13B [Source:HGNC Symbol;Acc:25419]
ENSG00000152219	ARL14EP	0.690927	0.0204378	ADP-ribosylation factor-like 14 effector protein [Source:HGNC Symbol;Acc:26798]
ENSG00000185829	ARL17A	1.03259	0.0368504	ADP-ribosylation factor-like 17A [Source:HGNC Symbol;Acc:24096]
ENSG00000177917	ARL6IP6	0.868633	0.0370885	ADP-ribosylation-like factor 6 interacting protein 6 [Source:HGNC Symbol;Acc:24048]
ENSG00000184867	ARMCX2	1.35047	0.0155159	armadillo repeat containing, X-linked 2 [Source:HGNC Symbol;Acc:16869]
ENSG00000029153	ARNTL2	1.31142	0.0298339	aryl hydrocarbon receptor nuclear translocator-like 2 [Source:HGNC Symbol;Acc:18984]
ENSG00000250151	ARPC4-TTLL3	1.62628	0.0273576	ARPC4-TTLL3 readthrough [Source:HGNC Symbol;Acc:38830]
ENSG00000204147	ASAH2B	0.897399	0.0354819	N-acylsphingosine amidohydrolase (non-lysosomal ceramidase) 2B [Source:HGNC Symbol;Acc:23456]
ENSG00000153317	ASAP1	0.682779	0.0429766	ArfGAP with SH3 domain, ankyrin repeat and PH domain 1 [Source:HGNC Symbol;Acc:2720]
ENSG00000065802	ASB1	0.795983	0.0240867	ankyrin repeat and SOCS box containing 1 [Source:HGNC Symbol;Acc:16011]
ENSG00000100628	ASB2	1.80842	0.0135087	ankyrin repeat and SOCS box containing 2 [Source:HGNC Symbol;Acc:16012]
ENSG00000102048	ASB9	-0.952704	0.0262719	ankyrin repeat and SOCS box containing 9 [Source:HGNC Symbol;Acc:17184]
ENSG00000111875	ASF1A	0.736449	0.0158176	anti-silencing function 1A histone chaperone [Source:HGNC Symbol;Acc:20995]
ENSG00000169093	ASMTL	-0.630815	0.0105264	acetylserotonin O-methyltransferase-like [Source:HGNC Symbol;Acc:751]
ENSG00000108381	ASPA	-0.616164	0.0291397	aspartoacylase [Source:HGNC Symbol;Acc:756]
ENSG00000198363	ASPH	-0.526259	0.00745094	aspartate beta-hydroxylase [Source:HGNC Symbol;Acc:757]
ENSG00000148219	ASTN2	1.05342	0.0323726	astrotactin 2 [Source:HGNC Symbol;Acc:17021]
ENSG00000123268	ATF1	0.723008	0.0429553	activating transcription factor 1 [Source:HGNC Symbol;Acc:783]
ENSG00000152348	ATG10	-1.52131	0.000500661	autophagy related 10 [Source:HGNC Symbol;Acc:20315]
ENSG00000168874	ATOH8	-0.734244	0.0254606	atonal homolog 8 (Drosophila) [Source:HGNC Symbol;Acc:24126]
ENSG00000068650	ATP11A	0.75144	0.0101352	ATPase, class VI, type 11A [Source:HGNC Symbol;Acc:13552]
ENSG00000017260	ATP2C1	0.746404	0.00241459	ATPase, Ca++ transporting, type 2C, member 1 [Source:HGNC Symbol;Acc:13211]
ENSG00000125375	ATP5S	0.94633	0.00462154	ATP synthase, H+ transporting, mitochondrial Fo complex, subunit s (factor B) [Source:HGNC Symbol;Acc:18799]
ENSG00000143882	ATP6V1C2	1.3025	0.0195472	ATPase, H+ transporting, lysosomal 42kDa, V1 subunit C2 [Source:HGNC Symbol;Acc:18264]
ENSG00000250565	ATP6V1E2	1.15827	0.040003	ATPase, H+ transporting, lysosomal 31kDa, V1 subunit E2 [Source:HGNC Symbol;Acc:18125]
ENSG00000124406	ATP8A1	0.906583	0.0479243	ATPase, aminophospholipid transporter (APLT), class I, type 8A, member 1 [Source:HGNC Symbol;Acc:13531]
ENSG00000104043	ATP8B4	0.983508	0.0167066	ATPase, class I, type 8B, member 4 [Source:HGNC Symbol;Acc:13536]
ENSG00000163635	ATXN7	0.745102	0.0294514	ataxin 7 [Source:HGNC Symbol;Acc:10560]
ENSG00000105778	AVL9	0.622945	0.0252497	AVL9 homolog (S, cerevisiase) [Source:HGNC Symbol;Acc:28994]
ENSG00000176597	B3GNT5	2.25396	0.0033837	UDP-GlcNAc:betaGal beta-1,3-N-acetylglucosaminyltransferase 5 [Source:HGNC Symbol;Acc:15684]
ENSG00000177191	B3GNT8	1.65015	0.00410628	UDP-GlcNAc:betaGal beta-1,3-N-acetylglucosaminyltransferase 8 [Source:HGNC Symbol;Acc:24139]
ENSG00000139044	B4GALNT3	-1.47851	0.0287572	beta-1,4-N-acetyl-galactosaminyl transferase 3 [Source:HGNC Symbol;Acc:24137]
ENSG00000164929	BAALC	1.63839	0.0131048	brain and acute leukemia, cytoplasmic [Source:HGNC Symbol;Acc:14333]
ENSG00000156273	BACH1	0.623233	0.026313	BTB and CNC homology 1, basic leucine zipper transcription factor 1 [Source:HGNC Symbol;Acc:935]
ENSG00000204463	BAG6	-0.344765	0.0218772	BCL2-associated athanogene 6 [Source:HGNC Symbol;Acc:13919]
ENSG00000135298	BAI3	1.09607	0.0497202	brain-specific angiogenesis inhibitor 3 [Source:HGNC Symbol;Acc:945]
ENSG00000168062	BATF2	-1.25293	0.00695467	basic leucine zipper transcription factor, ATF-like 2 [Source:HGNC Symbol;Acc:25163]
ENSG00000171791	BCL2	2.27848	1.45132e-05	B-cell CLL/lymphoma 2 [Source:HGNC Symbol;Acc:990]
ENSG00000153094	BCL2L11	0.789053	0.0279974	BCL2-like 11 (apoptosis facilitator) [Source:HGNC Symbol;Acc:994]
ENSG00000186174	BCL9L	1.25194	0.00300565	B-cell CLL/lymphoma 9-like [Source:HGNC Symbol;Acc:23688]
ENSG00000183092	BEGAIN	-1.44026	0.0237667	brain-enriched guanylate kinase-associated [Source:HGNC Symbol;Acc:24163]
ENSG00000178409	BEND3	-1.06988	0.0290998	BEN domain containing 3 [Source:HGNC Symbol;Acc:23040]
ENSG00000162373	BEND5	2.32062	0.0163653	BEN domain containing 5 [Source:HGNC Symbol;Acc:25668]
ENSG00000180535	BHLHA15	1.78291	0.0234611	basic helix-loop-helix family, member a15 [Source:HGNC Symbol;Acc:22265]
ENSG00000198908	BHLHB9	-1.07131	0.0295154	basic helix-loop-helix domain containing, class B, 9 [Source:HGNC Symbol;Acc:29353]
ENSG00000270181	BIVM-ERCC5	2.49134	0.00321977	BIVM-ERCC5 readthrough [Source:HGNC Symbol;Acc:43690]
ENSG00000106605	BLVRA	1.32343	0.00731617	biliverdin reductase A [Source:HGNC Symbol;Acc:1062]
ENSG00000101144	BMP7	-4.95347	0.0484894	bone morphogenetic protein 7 [Source:HGNC Symbol;Acc:1074]
ENSG00000138696	BMPR1B	-1.83408	0.00753435	bone morphogenetic protein receptor, type IB [Source:HGNC Symbol;Acc:1077]
ENSG00000171634	BPTF	-0.7661	0.00292375	bromodomain PHD finger transcription factor [Source:HGNC Symbol;Acc:3581]
ENSG00000169925	BRD3	-0.546243	0.0155065	bromodomain containing 3 [Source:HGNC Symbol;Acc:1104]
ENSG00000141867	BRD4	-0.394821	0.0368299	bromodomain containing 4 [Source:HGNC Symbol;Acc:13575]
ENSG00000158019	BRE	-0.469746	0.0414688	brain and reproductive organ-expressed (TNFRSF1A modulator) [Source:HGNC Symbol;Acc:1106]
ENSG00000104221	BRF2	1.14309	0.0267849	BRF2, RNA polymerase III transcription initiation factor 50 kDa subunit [Source:HGNC Symbol;Acc:17298]
ENSG00000184992	BRI3BP	0.494649	0.0262541	BRI3 binding protein [Source:HGNC Symbol;Acc:14251]
ENSG00000148925	BTBD10	0.786469	0.0305819	BTB (POZ) domain containing 10 [Source:HGNC Symbol;Acc:21445]
ENSG00000222009	BTBD19	1.4652	0.00186583	BTB (POZ) domain containing 19 [Source:HGNC Symbol;Acc:27145]
ENSG00000159388	BTG2	1.16471	0.00884419	BTG family, member 2 [Source:HGNC Symbol;Acc:1131]
ENSG00000154640	BTG3	1.05538	0.00536021	BTG family, member 3 [Source:HGNC Symbol;Acc:1132]
ENSG00000112276	BVES	1.67234	0.0272826	blood vessel epicardial substance [Source:HGNC Symbol;Acc:1152]
ENSG00000204161	C10orf128	1.03619	0.0267409	chromosome 10 open reading frame 128 [Source:HGNC Symbol;Acc:27274]
ENSG00000109944	C11orf63	-1.81718	0.0411625	chromosome 11 open reading frame 63 [Source:HGNC Symbol;Acc:26288]
ENSG00000078237	C12orf5	1.52994	0.00602173	chromosome 12 open reading frame 5 [Source:HGNC Symbol;Acc:1185]
ENSG00000130921	C12orf65	-0.536007	0.0378305	chromosome 12 open reading frame 65 [Source:HGNC Symbol;Acc:26784]
ENSG00000184601	C14orf180	-1.30005	0.0368967	chromosome 14 open reading frame 180 [Source:HGNC Symbol;Acc:33795]
ENSG00000100802	C14orf93	-0.875983	0.0380375	chromosome 14 open reading frame 93 [Source:HGNC Symbol;Acc:20162]
ENSG00000188549	C15orf52	1.2343	0.00491957	chromosome 15 open reading frame 52 [Source:HGNC Symbol;Acc:33488]
ENSG00000212719	C17orf51	1.38978	0.00274261	chromosome 17 open reading frame 51 [Source:HGNC Symbol;Acc:27904]
ENSG00000119559	C19orf25	0.665568	0.0204743	chromosome 19 open reading frame 25 [Source:HGNC Symbol;Acc:26711]
ENSG00000105072	C19orf44	1.17908	0.00882743	chromosome 19 open reading frame 44 [Source:HGNC Symbol;Acc:26141]
ENSG00000267106	C19orf82	-1.01821	0.0433374	chromosome 19 open reading frame 82 [Source:HGNC Symbol;Acc:27613]
ENSG00000179397	C1orf101	-1.83381	0.0110278	chromosome 1 open reading frame 101 [Source:HGNC Symbol;Acc:28491]
ENSG00000116922	C1orf109	0.800362	0.042747	chromosome 1 open reading frame 109 [Source:HGNC Symbol;Acc:26039]
ENSG00000182795	C1orf116	1.71819	0.0175873	chromosome 1 open reading frame 116 [Source:HGNC Symbol;Acc:28667]
ENSG00000179840	C1orf200	3.33447	0.0456089	chromosome 1 open reading frame 200 [Source:HGNC Symbol;Acc:32346]
ENSG00000142609	C1orf222	-2.23209	0.0365526	chromosome 1 open reading frame 222 [Source:HGNC Symbol;Acc:27917]
ENSG00000144119	C1QL2	-3.36132	0.0322858	complement component 1, q subcomponent-like 2 [Source:HGNC Symbol;Acc:24181]
ENSG00000223953	C1QTNF5	1.04208	0.0306727	C1q and tumor necrosis factor related protein 5 [Source:HGNC Symbol;Acc:14344]
ENSG00000159403	C1R	-0.437283	0.007058	complement component 1, r subcomponent [Source:HGNC Symbol;Acc:1246]
ENSG00000166278	C2	-0.374735	0.0243825	complement component 2 [Source:HGNC Symbol;Acc:1248]
ENSG00000088854	C20orf194	0.841989	0.0466441	chromosome 20 open reading frame 194 [Source:HGNC Symbol;Acc:17721]
ENSG00000101084	C20orf24	0.384814	0.0438448	chromosome 20 open reading frame 24 [Source:HGNC Symbol;Acc:15870]
ENSG00000222018	C21orf140	3.11445	0.000500918	chromosome 21 open reading frame 140 [Source:HGNC Symbol;Acc:39602]
ENSG00000205929	C21orf62	1.92356	0.0214594	chromosome 21 open reading frame 62 [Source:HGNC Symbol;Acc:1305]
ENSG00000241962	C2orf15	0.958781	0.00664209	chromosome 2 open reading frame 15 [Source:HGNC Symbol;Acc:28436]
ENSG00000135974	C2orf49	1.06622	0.00231499	chromosome 2 open reading frame 49 [Source:HGNC Symbol;Acc:28772]
ENSG00000125730	C3	-0.348759	0.0391341	complement component 3 [Source:HGNC Symbol;Acc:1318]
ENSG00000114405	C3orf14	-1.83925	0.00505202	chromosome 3 open reading frame 14 [Source:HGNC Symbol;Acc:25024]
ENSG00000163608	C3orf17	0.770013	0.00739043	chromosome 3 open reading frame 17 [Source:HGNC Symbol;Acc:24496]
ENSG00000181744	C3orf58	-0.918804	0.0185335	chromosome 3 open reading frame 58 [Source:HGNC Symbol;Acc:28490]
ENSG00000244731	C4A	-0.618904	0.0283553	complement component 4A (Rodgers blood group) [Source:HGNC Symbol;Acc:1323]
ENSG00000134830	C5AR2	1.94449	0.000940997	complement component 5a receptor 2 [Source:HGNC Symbol;Acc:4527]
ENSG00000205765	C5orf51	1.07363	0.000433474	chromosome 5 open reading frame 51 [Source:HGNC Symbol;Acc:27750]
ENSG00000182307	C8orf33	0.585687	0.0328955	chromosome 8 open reading frame 33 [Source:HGNC Symbol;Acc:26104]
ENSG00000157388	CACNA1D	1.09683	0.0203291	calcium channel, voltage-dependent, L type, alpha 1D subunit [Source:HGNC Symbol;Acc:1391]
ENSG00000116161	CACYBP	0.516136	0.0488588	calcyclin binding protein [Source:HGNC Symbol;Acc:30423]
ENSG00000064989	CALCRL	2.25213	3.01091e-05	calcitonin receptor-like [Source:HGNC Symbol;Acc:16709]
ENSG00000152495	CAMK4	1.13064	0.029797	calcium/calmodulin-dependent protein kinase IV [Source:HGNC Symbol;Acc:1464]
ENSG00000118200	CAMSAP2	1.07086	0.0096955	calmodulin regulated spectrin-associated protein family, member 2 [Source:HGNC Symbol;Acc:29188]
ENSG00000162909	CAPN2	0.608372	0.022717	calpain 2, (m/II) large subunit [Source:HGNC Symbol;Acc:1479]
ENSG00000198286	CARD11	1.03524	0.0423225	caspase recruitment domain family, member 11 [Source:HGNC Symbol;Acc:16393]
ENSG00000204397	CARD16	1.34734	0.0121775	caspase recruitment domain family, member 16 [Source:HGNC Symbol;Acc:33701]
ENSG00000138380	CARF	0.814296	0.0379901	calcium responsive transcription factor [Source:HGNC Symbol;Acc:14435]
ENSG00000177303	CASKIN2	0.753985	0.0274692	CASK interacting protein 2 [Source:HGNC Symbol;Acc:18200]
ENSG00000137752	CASP1	1.1808	0.00209797	caspase 1, apoptosis-related cysteine peptidase [Source:HGNC Symbol;Acc:1499]
ENSG00000003400	CASP10	1.04335	0.0012411	caspase 10, apoptosis-related cysteine peptidase [Source:HGNC Symbol;Acc:1500]
ENSG00000106144	CASP2	0.85189	0.0161156	caspase 2, apoptosis-related cysteine peptidase [Source:HGNC Symbol;Acc:1503]
ENSG00000118729	CASQ2	2.83842	0.0151121	calsequestrin 2 (cardiac muscle) [Source:HGNC Symbol;Acc:1513]
ENSG00000087589	CASS4	2.20765	0.00231001	Cas scaffolding protein family member 4 [Source:HGNC Symbol;Acc:15878]
ENSG00000105974	CAV1	1.00224	0.0086696	caveolin 1, caveolae protein, 22kDa [Source:HGNC Symbol;Acc:1527]
ENSG00000110395	CBL	0.884174	0.0136534	Cbl proto-oncogene, E3 ubiquitin protein ligase [Source:HGNC Symbol;Acc:1541]
ENSG00000054803	CBLN4	1.91838	0.00604455	cerebellin 4 precursor [Source:HGNC Symbol;Acc:16231]
ENSG00000145439	CBR4	0.417141	0.0136636	carbonyl reductase 4 [Source:HGNC Symbol;Acc:25891]
ENSG00000172785	CBWD1	0.823805	0.00511318	COBW domain containing 1 [Source:HGNC Symbol;Acc:17134]
ENSG00000176476	CCDC101	-0.612434	0.0417108	coiled-coil domain containing 101 [Source:HGNC Symbol;Acc:25156]
ENSG00000150636	CCDC102B	1.77895	0.00938683	coiled-coil domain containing 102B [Source:HGNC Symbol;Acc:26295]
ENSG00000183323	CCDC125	0.626862	0.0138359	coiled-coil domain containing 125 [Source:HGNC Symbol;Acc:28924]
ENSG00000169193	CCDC126	1.46218	0.00143043	coiled-coil domain containing 126 [Source:HGNC Symbol;Acc:22398]
ENSG00000159625	CCDC135	-2.71799	0.0229643	coiled-coil domain containing 135 [Source:HGNC Symbol;Acc:25289]
ENSG00000163006	CCDC138	1.25673	0.0212834	coiled-coil domain containing 138 [Source:HGNC Symbol;Acc:26531]
ENSG00000154781	CCDC174	-0.958942	0.00317212	coiled-coil domain containing 174 [Source:HGNC Symbol;Acc:28033]
ENSG00000165972	CCDC38	-1.72801	0.0103399	coiled-coil domain containing 38 [Source:HGNC Symbol;Acc:26843]
ENSG00000180329	CCDC43	-1.0439	0.00467512	coiled-coil domain containing 43 [Source:HGNC Symbol;Acc:26472]
ENSG00000108091	CCDC6	1.00837	0.00504293	coiled-coil domain containing 6 [Source:HGNC Symbol;Acc:18782]
ENSG00000205476	CCDC85C	0.663526	0.0370863	coiled-coil domain containing 85C [Source:HGNC Symbol;Acc:35459]
ENSG00000118971	CCND2	1.13247	0.0223499	cyclin D2 [Source:HGNC Symbol;Acc:1583]
ENSG00000166946	CCNDBP1	0.612434	0.017507	cyclin D-type binding-protein 1 [Source:HGNC Symbol;Acc:1587]
ENSG00000118816	CCNI	-0.313586	0.0426653	cyclin I [Source:HGNC Symbol;Acc:1595]
ENSG00000107443	CCNJ	2.09694	0.00023146	cyclin J [Source:HGNC Symbol;Acc:23434]
ENSG00000160791	CCR5	1.30984	0.00478373	chemokine (C-C motif) receptor 5 (gene/pseudogene) [Source:HGNC Symbol;Acc:1606]
ENSG00000166226	CCT2	0.504661	0.00658903	chaperonin containing TCP1, subunit 2 (beta) [Source:HGNC Symbol;Acc:1615]
ENSG00000146731	CCT6A	0.42884	0.0243668	chaperonin containing TCP1, subunit 6A (zeta 1) [Source:HGNC Symbol;Acc:1620]
ENSG00000122674	CCZ1	0.656987	0.0166102	CCZ1 vacuolar protein trafficking and biogenesis associated homolog (S, cerevisiae) [Source:HGNC Symbol;Acc:21691]
ENSG00000156535	CD109	1.20063	0.0183059	CD109 molecule [Source:HGNC Symbol;Acc:21685]
ENSG00000177575	CD163	1.70607	0.000954197	CD163 molecule [Source:HGNC Symbol;Acc:1631]
ENSG00000116824	CD2	-1.3834	0.0323669	CD2 molecule [Source:HGNC Symbol;Acc:1639]
ENSG00000091972	CD200	2.12008	0.0397679	CD200 molecule [Source:HGNC Symbol;Acc:7203]
ENSG00000150637	CD226	1.76661	0.0197542	CD226 molecule [Source:HGNC Symbol;Acc:16961]
ENSG00000198821	CD247	0.964623	0.0431644	CD247 molecule [Source:HGNC Symbol;Acc:1677]
ENSG00000174059	CD34	1.21965	0.0206781	CD34 molecule [Source:HGNC Symbol;Acc:1662]
ENSG00000026508	CD44	0.955759	0.0093872	CD44 molecule (Indian blood group) [Source:HGNC Symbol;Acc:1681]
ENSG00000143119	CD53	0.853847	0.0326594	CD53 molecule [Source:HGNC Symbol;Acc:1686]
ENSG00000007312	CD79B	2.62025	0.000141881	CD79b molecule, immunoglobulin-associated beta [Source:HGNC Symbol;Acc:1699]
ENSG00000112149	CD83	1.38271	0.0195073	CD83 molecule [Source:HGNC Symbol;Acc:1703]
ENSG00000066294	CD84	1.17697	0.0195407	CD84 molecule [Source:HGNC Symbol;Acc:1704]
ENSG00000125810	CD93	1.72773	0.000344115	CD93 molecule [Source:HGNC Symbol;Acc:15855]
ENSG00000102543	CDADC1	0.614256	0.0313025	cytidine and dCMP deaminase domain containing 1 [Source:HGNC Symbol;Acc:20299]
ENSG00000140326	CDAN1	-0.726572	0.0147651	codanin 1 [Source:HGNC Symbol;Acc:1713]
ENSG00000151465	CDC123	0.450578	0.0456472	cell division cycle 123 [Source:HGNC Symbol;Acc:16827]
ENSG00000149798	CDC42EP2	-1.18124	0.00623737	CDC42 effector protein (Rho GTPase binding) 2 [Source:HGNC Symbol;Acc:16263]
ENSG00000071991	CDH19	1.22249	0.0190439	cadherin 19, type 2 [Source:HGNC Symbol;Acc:1758]
ENSG00000167258	CDK12	0.936759	0.00187625	cyclin-dependent kinase 12 [Source:HGNC Symbol;Acc:24224]
ENSG00000065883	CDK13	0.416158	0.0408904	cyclin-dependent kinase 13 [Source:HGNC Symbol;Acc:1733]
ENSG00000132964	CDK8	1.25182	0.000301336	cyclin-dependent kinase 8 [Source:HGNC Symbol;Acc:1779]
ENSG00000145996	CDKAL1	0.810584	0.0183433	CDK5 regulatory subunit associated protein 1-like 1 [Source:HGNC Symbol;Acc:21050]
ENSG00000007129	CEACAM21	3.29819	2.25973e-05	carcinoembryonic antigen-related cell adhesion molecule 21 [Source:HGNC Symbol;Acc:28834]
ENSG00000221869	CEBPD	-0.795838	0.0183485	CCAAT/enhancer binding protein (C/EBP), delta [Source:HGNC Symbol;Acc:1835]
ENSG00000008300	CELSR3	-1.34829	0.0262151	cadherin, EGF LAG seven-pass G-type receptor 3 [Source:HGNC Symbol;Acc:3230]
ENSG00000166451	CENPN	1.51363	0.001581	centromere protein N [Source:HGNC Symbol;Acc:30873]
ENSG00000188312	CENPP	1.56988	0.00160247	centromere protein P [Source:HGNC Symbol;Acc:32933]
ENSG00000151725	CENPU	-1.73262	0.00269679	centromere protein U [Source:HGNC Symbol;Acc:21348]
ENSG00000166582	CENPV	-0.547913	0.0272455	centromere protein V [Source:HGNC Symbol;Acc:29920]
ENSG00000143702	CEP170	0.760445	0.00932018	centrosomal protein 170kDa [Source:HGNC Symbol;Acc:28920]
ENSG00000126001	CEP250	0.810528	0.023065	centrosomal protein 250kDa [Source:HGNC Symbol;Acc:1859]
ENSG00000164118	CEP44	0.979079	0.00335371	centrosomal protein 44kDa [Source:HGNC Symbol;Acc:29356]
ENSG00000101624	CEP76	-1.06162	0.0246126	centrosomal protein 76kDa [Source:HGNC Symbol;Acc:25727]
ENSG00000130695	CEP85	0.802751	0.0222562	centrosomal protein 85kDa [Source:HGNC Symbol;Acc:25309]
ENSG00000134255	CEPT1	0.802573	0.000225068	choline/ethanolamine phosphotransferase 1 [Source:HGNC Symbol;Acc:24289]
ENSG00000172292	CERS6	0.690026	0.0451407	ceramide synthase 6 [Source:HGNC Symbol;Acc:23826]
ENSG00000172831	CES2	-0.360017	0.0493666	carboxylesterase 2 [Source:HGNC Symbol;Acc:1864]
ENSG00000163528	CHCHD4	0.816904	0.03425	coiled-coil-helix-coiled-coil-helix domain containing 4 [Source:HGNC Symbol;Acc:26467]
ENSG00000125611	CHCHD5	-0.583108	0.0257442	coiled-coil-helix-coiled-coil-helix domain containing 5 [Source:HGNC Symbol;Acc:17840]
ENSG00000133048	CHI3L1	1.50372	0.0416296	chitinase 3-like 1 (cartilage glycoprotein-39) [Source:HGNC Symbol;Acc:1932]
ENSG00000109220	CHIC2	0.82843	0.0445662	cysteine-rich hydrophobic domain 2 [Source:HGNC Symbol;Acc:1935]
ENSG00000133063	CHIT1	2.64083	0.0253234	chitinase 1 (chitotriosidase) [Source:HGNC Symbol;Acc:1936]
ENSG00000254505	CHMP4A	-0.501246	0.0286644	charged multivesicular body protein 4A [Source:HGNC Symbol;Acc:20274]
ENSG00000176108	CHMP6	-0.676105	0.00816698	charged multivesicular body protein 6 [Source:HGNC Symbol;Acc:25675]
ENSG00000181072	CHRM2	1.45082	0.0311096	cholinergic receptor, muscarinic 2 [Source:HGNC Symbol;Acc:1951]
ENSG00000136305	CIDEB	-0.360438	0.0413746	cell death-inducing DFFA-like effector b [Source:HGNC Symbol;Acc:1977]
ENSG00000141076	CIRH1A	0.740115	0.00999923	cirrhosis, autosomal recessive 1A (cirhin) [Source:HGNC Symbol;Acc:1983]
ENSG00000148337	CIZ1	0.945824	0.000211292	CDKN1A interacting zinc finger protein 1 [Source:HGNC Symbol;Acc:16744]
ENSG00000136108	CKAP2	1.44257	0.000285437	cytoskeleton associated protein 2 [Source:HGNC Symbol;Acc:1990]
ENSG00000163539	CLASP2	0.625332	0.0438094	cytoplasmic linker associated protein 2 [Source:HGNC Symbol;Acc:17078]
ENSG00000073464	CLCN4	0.958154	0.0150296	chloride channel, voltage-sensitive 4 [Source:HGNC Symbol;Acc:2022]
ENSG00000132514	CLEC10A	1.12741	0.0188304	C-type lectin domain family 10, member A [Source:HGNC Symbol;Acc:16916]
ENSG00000174600	CMKLR1	-1.11731	0.028296	chemokine-like receptor 1 [Source:HGNC Symbol;Acc:2121]
ENSG00000134326	CMPK2	1.41261	0.00487515	cytidine monophosphate (UMP-CMP) kinase 2, mitochondrial [Source:HGNC Symbol;Acc:27015]
ENSG00000140931	CMTM3	0.95621	0.0128689	CKLF-like MARVEL transmembrane domain containing 3 [Source:HGNC Symbol;Acc:19174]
ENSG00000183723	CMTM4	1.03461	0.0033174	CKLF-like MARVEL transmembrane domain containing 4 [Source:HGNC Symbol;Acc:19175]
ENSG00000166091	CMTM5	-3.65477	0.00855981	CKLF-like MARVEL transmembrane domain containing 5 [Source:HGNC Symbol;Acc:19176]
ENSG00000170293	CMTM8	-0.67389	0.0181574	CKLF-like MARVEL transmembrane domain containing 8 [Source:HGNC Symbol;Acc:19179]
ENSG00000198515	CNGA1	-0.763569	0.0195519	cyclic nucleotide gated channel alpha 1 [Source:HGNC Symbol;Acc:2148]
ENSG00000125107	CNOT1	0.520198	0.0108126	CCR4-NOT transcription complex, subunit 1 [Source:HGNC Symbol;Acc:7877]
ENSG00000105219	CNTD2	1.70703	0.00673787	cyclin N-terminal domain containing 2 [Source:HGNC Symbol;Acc:25805]
ENSG00000044459	CNTLN	-0.893002	0.00270206	centlein, centrosomal protein [Source:HGNC Symbol;Acc:23432]
ENSG00000168275	COA6	0.62431	0.0369924	cytochrome c oxidase assembly factor 6 homolog (S, cerevisiae) [Source:HGNC Symbol;Acc:18025]
ENSG00000204248	COL11A2	1.11444	0.0296075	collagen, type XI, alpha 2 [Source:HGNC Symbol;Acc:2187]
ENSG00000111799	COL12A1	1.08107	0.047274	collagen, type XII, alpha 1 [Source:HGNC Symbol;Acc:2188]
ENSG00000168542	COL3A1	0.801207	0.0157399	collagen, type III, alpha 1 [Source:HGNC Symbol;Acc:2201]
ENSG00000187498	COL4A1	1.16553	0.00470082	collagen, type IV, alpha 1 [Source:HGNC Symbol;Acc:2202]
ENSG00000134871	COL4A2	0.806476	0.048231	collagen, type IV, alpha 2 [Source:HGNC Symbol;Acc:2203]
ENSG00000081052	COL4A4	1.34811	0.0171096	collagen, type IV, alpha 4 [Source:HGNC Symbol;Acc:2206]
ENSG00000130635	COL5A1	1.15655	0.0143054	collagen, type V, alpha 1 [Source:HGNC Symbol;Acc:2209]
ENSG00000080573	COL5A3	2.1045	0.0011841	collagen, type V, alpha 3 [Source:HGNC Symbol;Acc:14864]
ENSG00000206384	COL6A6	1.43922	0.0199287	collagen, type VI, alpha 6 [Source:HGNC Symbol;Acc:27023]
ENSG00000184374	COLEC10	0.886959	0.00693177	collectin sub-family member 10 (C-type lectin) [Source:HGNC Symbol;Acc:2220]
ENSG00000170619	COMMD5	0.679726	0.0465622	COMM domain containing 5 [Source:HGNC Symbol;Acc:17902]
ENSG00000181789	COPG1	-0.345645	0.0403385	coatomer protein complex, subunit gamma 1 [Source:HGNC Symbol;Acc:2236]
ENSG00000005243	COPZ2	-0.687725	0.0327875	coatomer protein complex, subunit zeta 2 [Source:HGNC Symbol;Acc:19356]
ENSG00000103187	COTL1	0.700926	0.029293	coactosin-like 1 (Dictyostelium) [Source:HGNC Symbol;Acc:18304]
ENSG00000006695	COX10	0.85554	0.0300776	cytochrome c oxidase assembly homolog 10 (yeast) [Source:HGNC Symbol;Acc:2260]
ENSG00000163751	CPA3	1.62532	0.0185617	carboxypeptidase A3 (mast cell) [Source:HGNC Symbol;Acc:2298]
ENSG00000160111	CPAMD8	1.60932	0.016626	C3 and PZP-like, alpha-2-macroglobulin domain containing 8 [Source:HGNC Symbol;Acc:23228]
ENSG00000140848	CPNE2	1.0104	0.01291	copine II [Source:HGNC Symbol;Acc:2315]
ENSG00000165934	CPSF2	0.629172	0.0265294	cleavage and polyadenylation specific factor 2, 100kDa [Source:HGNC Symbol;Acc:2325]
ENSG00000106066	CPVL	1.30209	0.00310227	carboxypeptidase, vitellogenic-like [Source:HGNC Symbol;Acc:14399]
ENSG00000203710	CR1	1.27693	0.0476852	complement component (3b/4b) receptor 1 (Knops blood group) [Source:HGNC Symbol;Acc:2334]
ENSG00000134376	CRB1	3.47913	0.0154665	crumbs homolog 1 (Drosophila) [Source:HGNC Symbol;Acc:2343]
ENSG00000113851	CRBN	0.896189	0.0105484	cereblon [Source:HGNC Symbol;Acc:30185]
ENSG00000241258	CRCP	0.670857	0.0115339	CGRP receptor component [Source:HGNC Symbol;Acc:17888]
ENSG00000118260	CREB1	0.638265	0.0241741	cAMP responsive element binding protein 1 [Source:HGNC Symbol;Acc:2345]
ENSG00000146592	CREB5	1.43337	0.0117576	cAMP responsive element binding protein 5 [Source:HGNC Symbol;Acc:16844]
ENSG00000095794	CREM	-0.661039	0.0473451	cAMP responsive element modulator [Source:HGNC Symbol;Acc:2352]
ENSG00000145708	CRHBP	1.17427	0.00978431	corticotropin releasing hormone binding protein [Source:HGNC Symbol;Acc:2356]
ENSG00000150938	CRIM1	0.892936	0.0334765	cysteine rich transmembrane BMP regulator 1 (chordin-like) [Source:HGNC Symbol;Acc:2359]
ENSG00000080200	CRYBG3	1.67332	0.00293179	beta-gamma crystallin domain containing 3 [Source:HGNC Symbol;Acc:34427]
ENSG00000100368	CSF2RB	1.58711	0.00876415	colony stimulating factor 2 receptor, beta, low-affinity (granulocyte-macrophage) [Source:HGNC Symbol;Acc:2436]
ENSG00000147408	CSGALNACT1	1.36493	0.0104324	chondroitin sulfate N-acetylgalactosaminyltransferase 1 [Source:HGNC Symbol;Acc:24290]
ENSG00000263020	CSNK2B-LY6G5B-1181	2.16695	0.0154149	Uncharacterized protein [Source:UniProtKB/TrEMBL;Acc:H0Y6P8]
ENSG00000178662	CSRNP3	1.47386	0.0192155	cysteine-serine-rich nuclear protein 3 [Source:HGNC Symbol;Acc:30729]
ENSG00000077984	CST7	-1.2543	0.0274636	cystatin F (leukocystatin) [Source:HGNC Symbol;Acc:2479]
ENSG00000101811	CSTF2	0.970407	0.0254427	cleavage stimulation factor, 3' pre-RNA, subunit 2, 64kDa [Source:HGNC Symbol;Acc:2484]
ENSG00000253251	CTC-534A2.2	1.75865	0.0157753	CDNA FLJ26957 fis, clone SLV00486; Uncharacterized protein [Source:UniProtKB/TrEMBL;Acc:Q6ZNX1]
ENSG00000267260	CTD-2162K18.4	5.22215	0.0391527	Uncharacterized protein [Source:UniProtKB/TrEMBL;Acc:K7ESP3]
ENSG00000167807	CTD-2369P2.10	-1.72026	0.0248325	Uncharacterized protein [Source:UniProtKB/TrEMBL;Acc:E7EQL1]
ENSG00000118523	CTGF	1.58456	0.00476593	connective tissue growth factor [Source:HGNC Symbol;Acc:2500]
ENSG00000119326	CTNNAL1	0.895334	0.00707658	catenin (cadherin-associated protein), alpha-like 1 [Source:HGNC Symbol;Acc:2512]
ENSG00000168036	CTNNB1	0.381465	0.0173252	catenin (cadherin-associated protein), beta 1, 88kDa [Source:HGNC Symbol;Acc:2514]
ENSG00000178585	CTNNBIP1	-0.708616	0.00525588	catenin, beta interacting protein 1 [Source:HGNC Symbol;Acc:16913]
ENSG00000164733	CTSB	-0.420592	0.00851943	cathepsin B [Source:HGNC Symbol;Acc:2527]
ENSG00000109861	CTSC	0.767835	0.00132599	cathepsin C [Source:HGNC Symbol;Acc:2528]
ENSG00000163131	CTSS	0.509982	0.0454536	cathepsin S [Source:HGNC Symbol;Acc:2545]
ENSG00000143079	CTTNBP2NL	1.02891	0.0401266	CTTNBP2 N-terminal like [Source:HGNC Symbol;Acc:25330]
ENSG00000081041	CXCL2	-0.877723	0.0491667	chemokine (C-X-C motif) ligand 2 [Source:HGNC Symbol;Acc:4603]
ENSG00000180871	CXCR2	1.53722	0.0352987	chemokine (C-X-C motif) receptor 2 [Source:HGNC Symbol;Acc:6027]
ENSG00000186810	CXCR3	1.80754	0.020964	chemokine (C-X-C motif) receptor 3 [Source:HGNC Symbol;Acc:4540]
ENSG00000196741	CXorf24	1.4153	0.0244348	chromosome X open reading frame 24 [Source:HGNC Symbol;Acc:27333]
ENSG00000185753	CXorf38	1.60723	0.00295541	chromosome X open reading frame 38 [Source:HGNC Symbol;Acc:28589]
ENSG00000147231	CXorf57	1.19096	0.0279536	chromosome X open reading frame 57 [Source:HGNC Symbol;Acc:25486]
ENSG00000148795	CYP17A1	1.93859	0.0153316	cytochrome P450, family 17, subfamily A, polypeptide 1 [Source:HGNC Symbol;Acc:2593]
ENSG00000140465	CYP1A1	-1.56159	0.0255225	cytochrome P450, family 1, subfamily A, polypeptide 1 [Source:HGNC Symbol;Acc:2595]
ENSG00000140505	CYP1A2	-0.864933	0.0281407	cytochrome P450, family 1, subfamily A, polypeptide 2 [Source:HGNC Symbol;Acc:2596]
ENSG00000095596	CYP26A1	-3.2494	1.61796e-06	cytochrome P450, family 26, subfamily A, polypeptide 1 [Source:HGNC Symbol;Acc:2603]
ENSG00000255974	CYP2A6	-0.555049	0.032391	cytochrome P450, family 2, subfamily A, polypeptide 6 [Source:HGNC Symbol;Acc:2610]
ENSG00000100197	CYP2D6	-0.859851	0.00876374	cytochrome P450, family 2, subfamily D, polypeptide 6 [Source:HGNC Symbol;Acc:2625]
ENSG00000130649	CYP2E1	-0.422642	0.0137912	cytochrome P450, family 2, subfamily E, polypeptide 1 [Source:HGNC Symbol;Acc:2631]
ENSG00000187048	CYP4A11	-0.523542	0.0371533	cytochrome P450, family 4, subfamily A, polypeptide 11 [Source:HGNC Symbol;Acc:2642]
ENSG00000172817	CYP7B1	-1.14808	0.0319517	cytochrome P450, family 7, subfamily B, polypeptide 1 [Source:HGNC Symbol;Acc:2652]
ENSG00000142871	CYR61	1.36724	0.0357885	cysteine-rich, angiogenic inducer, 61 [Source:HGNC Symbol;Acc:2654]
ENSG00000100055	CYTH4	1.00764	0.0211787	cytohesin 4 [Source:HGNC Symbol;Acc:9505]
ENSG00000146122	DAAM2	0.909955	0.0493287	dishevelled associated activator of morphogenesis 2 [Source:HGNC Symbol;Acc:18143]
ENSG00000165617	DACT1	1.59496	0.00609108	dishevelled-binding antagonist of beta-catenin 1 [Source:HGNC Symbol;Acc:17748]
ENSG00000117593	DARS2	0.767752	0.0275562	aspartyl-tRNA synthetase 2, mitochondrial [Source:HGNC Symbol;Acc:25538]
ENSG00000143164	DCAF6	-0.275329	0.0431734	DDB1 and CUL4 associated factor 6 [Source:HGNC Symbol;Acc:30002]
ENSG00000164465	DCBLD1	1.29211	0.000103744	discoidin, CUB and LCCL domain containing 1 [Source:HGNC Symbol;Acc:21479]
ENSG00000146038	DCDC2	1.10979	0.0331891	doublecortin domain containing 2 [Source:HGNC Symbol;Acc:18141]
ENSG00000222046	DCDC2B	-2.51833	0.0391268	doublecortin domain containing 2B [Source:HGNC Symbol;Acc:32576]
ENSG00000170390	DCLK2	1.06523	0.0323096	doublecortin-like kinase 2 [Source:HGNC Symbol;Acc:19002]
ENSG00000204843	DCTN1	0.420332	0.0106226	dynactin 1 [Source:HGNC Symbol;Acc:2711]
ENSG00000104671	DCTN6	-0.650823	0.0399297	dynactin 6 [Source:HGNC Symbol;Acc:16964]
ENSG00000137692	DCUN1D5	0.839858	0.00542546	DCN1, defective in cullin neddylation 1, domain containing 5 [Source:HGNC Symbol;Acc:28409]
ENSG00000175197	DDIT3	-0.618866	0.0477423	DNA-damage-inducible transcript 3 [Source:HGNC Symbol;Acc:2726]
ENSG00000174243	DDX23	0.620754	0.000479034	DEAD (Asp-Glu-Ala-Asp) box polypeptide 23 [Source:HGNC Symbol;Acc:17347]
ENSG00000123136	DDX39A	0.547991	0.0419156	DEAD (Asp-Glu-Ala-Asp) box polypeptide 39A [Source:HGNC Symbol;Acc:17821]
ENSG00000215301	DDX3X	0.352164	0.0336145	DEAD (Asp-Glu-Ala-Asp) box helicase 3, X-linked [Source:HGNC Symbol;Acc:2745]
ENSG00000213782	DDX47	0.614513	0.00535631	DEAD (Asp-Glu-Ala-Asp) box polypeptide 47 [Source:HGNC Symbol;Acc:18682]
ENSG00000108654	DDX5	0.343823	0.0441657	DEAD (Asp-Glu-Ala-Asp) box helicase 5 [Source:HGNC Symbol;Acc:2746]
ENSG00000206047	DEFA1	-2.84058	0.0066861	defensin, alpha 1 [Source:HGNC Symbol;Acc:2761]
ENSG00000143753	DEGS1	0.725167	0.0143675	delta(4)-desaturase, sphingolipid 1 [Source:HGNC Symbol;Acc:13709]
ENSG00000184014	DENND5A	0.52842	0.0394087	DENN/MADD domain containing 5A [Source:HGNC Symbol;Acc:19344]
ENSG00000105928	DFNA5	0.998865	0.0181593	deafness, autosomal dominant 5 [Source:HGNC Symbol;Acc:2810]
ENSG00000162496	DHRS3	-0.394371	0.0465896	dehydrogenase/reductase (SDR family) member 3 [Source:HGNC Symbol;Acc:17693]
ENSG00000109606	DHX15	0.857094	0.00195264	DEAH (Asp-Glu-Ala-His) box helicase 15 [Source:HGNC Symbol;Acc:2738]
ENSG00000005100	DHX33	0.484297	0.0349973	DEAH (Asp-Glu-Ala-His) box polypeptide 33 [Source:HGNC Symbol;Acc:16718]
ENSG00000163214	DHX57	1.21982	0.00290641	DEAH (Asp-Glu-Ala-Asp/His) box polypeptide 57 [Source:HGNC Symbol;Acc:20086]
ENSG00000135829	DHX9	0.438259	0.0136489	DEAH (Asp-Glu-Ala-His) box helicase 9 [Source:HGNC Symbol;Acc:2750]
ENSG00000117597	DIEXF	0.732581	0.0396762	digestive organ expansion factor homolog (zebrafish) [Source:HGNC Symbol;Acc:28440]
ENSG00000150764	DIXDC1	1.04977	0.00990493	DIX domain containing 1 [Source:HGNC Symbol;Acc:23695]
ENSG00000198719	DLL1	1.06359	0.0245164	delta-like 1 (Drosophila) [Source:HGNC Symbol;Acc:2908]
ENSG00000162616	DNAJB4	1.26525	0.000265735	DnaJ (Hsp40) homolog, subfamily B, member 4 [Source:HGNC Symbol;Acc:14886]
ENSG00000104129	DNAJC17	1.15812	0.000372294	DnaJ (Hsp40) homolog, subfamily C, member 17 [Source:HGNC Symbol;Acc:25556]
ENSG00000115137	DNAJC27	-1.2669	0.00554356	DnaJ (Hsp40) homolog, subfamily C, member 27 [Source:HGNC Symbol;Acc:30290]
ENSG00000126698	DNAJC8	0.5976	0.00215205	DnaJ (Hsp40) homolog, subfamily C, member 8 [Source:HGNC Symbol;Acc:15470]
ENSG00000100246	DNAL4	1.02289	0.0109356	dynein, axonemal, light chain 4 [Source:HGNC Symbol;Acc:2955]
ENSG00000106976	DNM1	1.36084	0.0232255	dynamin 1 [Source:HGNC Symbol;Acc:2972]
ENSG00000119772	DNMT3A	0.730069	0.0231877	DNA (cytosine-5-)-methyltransferase 3 alpha [Source:HGNC Symbol;Acc:2978]
ENSG00000150760	DOCK1	0.618218	0.0178616	dedicator of cytokinesis 1 [Source:HGNC Symbol;Acc:2987]
ENSG00000147251	DOCK11	1.38958	0.0118076	dedicator of cytokinesis 11 [Source:HGNC Symbol;Acc:23483]
ENSG00000130158	DOCK6	0.574193	0.0359861	dedicator of cytokinesis 6 [Source:HGNC Symbol;Acc:19189]
ENSG00000088387	DOCK9	0.84256	0.0114118	dedicator of cytokinesis 9 [Source:HGNC Symbol;Acc:14132]
ENSG00000147443	DOK2	1.41698	0.0018971	docking protein 2, 56kDa [Source:HGNC Symbol;Acc:2991]
ENSG00000159147	DONSON	0.551962	0.0493388	downstream neighbor of SON [Source:HGNC Symbol;Acc:2993]
ENSG00000172269	DPAGT1	0.673392	0.0166034	dolichyl-phosphate (UDP-N-acetylglucosamine) N-acetylglucosaminephosphotransferase 1 (GlcNAc-1-P transferase) [Source:HGNC Symbol;Acc:2995]
ENSG00000143196	DPT	1.18685	0.0283364	dermatopontin [Source:HGNC Symbol;Acc:3011]
ENSG00000113657	DPYSL3	1.5869	0.00585512	dihydropyrimidinase-like 3 [Source:HGNC Symbol;Acc:3015]
ENSG00000134755	DSC2	0.939372	0.00997878	desmocollin 2 [Source:HGNC Symbol;Acc:3036]
ENSG00000171587	DSCAM	2.72929	0.000686934	Down syndrome cell adhesion molecule [Source:HGNC Symbol;Acc:3039]
ENSG00000177103	DSCAML1	3.06939	5.80339e-05	Down syndrome cell adhesion molecule like 1 [Source:HGNC Symbol;Acc:14656]
ENSG00000157538	DSCR3	0.643023	0.0256183	Down syndrome critical region gene 3 [Source:HGNC Symbol;Acc:3044]
ENSG00000111817	DSE	1.00874	0.0124375	dermatan sulfate epimerase [Source:HGNC Symbol;Acc:21144]
ENSG00000046604	DSG2	0.725407	0.00664078	desmoglein 2 [Source:HGNC Symbol;Acc:3049]
ENSG00000158050	DUSP2	2.31136	0.00184202	dual specificity phosphatase 2 [Source:HGNC Symbol;Acc:3068]
ENSG00000138166	DUSP5	1.08788	0.00700694	dual specificity phosphatase 5 [Source:HGNC Symbol;Acc:3071]
ENSG00000164086	DUSP7	0.968454	0.00992344	dual specificity phosphatase 7 [Source:HGNC Symbol;Acc:3073]
ENSG00000004975	DVL2	-0.786944	0.0111079	dishevelled segment polarity protein 2 [Source:HGNC Symbol;Acc:3086]
ENSG00000127334	DYRK2	1.04515	0.0140104	dual-specificity tyrosine-(Y)-phosphorylation regulated kinase 2 [Source:HGNC Symbol;Acc:3093]
ENSG00000134874	DZIP1	1.00426	0.0412141	DAZ interacting zinc finger protein 1 [Source:HGNC Symbol;Acc:20908]
ENSG00000088881	EBF4	-0.729008	0.0469522	early B-cell factor 4 [Source:HGNC Symbol;Acc:29278]
ENSG00000104823	ECH1	-0.401153	0.0300197	enoyl CoA hydratase 1, peroxisomal [Source:HGNC Symbol;Acc:3149]
ENSG00000136160	EDNRB	-0.844415	0.00842888	endothelin receptor type B [Source:HGNC Symbol;Acc:3180]
ENSG00000203965	EFCAB7	1.30373	0.0254248	EF-hand calcium binding domain 7 [Source:HGNC Symbol;Acc:29379]
ENSG00000114654	EFCC1	1.39102	0.0171697	EF-hand and coiled-coil domain containing 1 [Source:HGNC Symbol;Acc:25692]
ENSG00000243364	EFNA4	-1.21721	0.0119017	ephrin-A4 [Source:HGNC Symbol;Acc:3224]
ENSG00000125266	EFNB2	2.16981	2.60978e-05	ephrin-B2 [Source:HGNC Symbol;Acc:3227]
ENSG00000140598	EFTUD1	0.956541	0.00289664	elongation factor Tu GTP binding domain containing 1 [Source:HGNC Symbol;Acc:25789]
ENSG00000241404	EGFL8	-0.737431	0.0468967	EGF-like-domain, multiple 8 [Source:HGNC Symbol;Acc:13944]
ENSG00000122877	EGR2	1.76583	0.039719	early growth response 2 [Source:HGNC Symbol;Acc:3239]
ENSG00000179388	EGR3	2.75583	0.00605804	early growth response 3 [Source:HGNC Symbol;Acc:3240]
ENSG00000013016	EHD3	1.12881	0.0147813	EH-domain containing 3 [Source:HGNC Symbol;Acc:3244]
ENSG00000128829	EIF2AK4	-0.565156	0.00566495	eukaryotic translation initiation factor 2 alpha kinase 4 [Source:HGNC Symbol;Acc:19687]
ENSG00000111361	EIF2B1	0.741592	0.00170394	eukaryotic translation initiation factor 2B, subunit 1 alpha, 26kDa [Source:HGNC Symbol;Acc:3257]
ENSG00000161960	EIF4A1	0.454053	0.00671829	eukaryotic translation initiation factor 4A1 [Source:HGNC Symbol;Acc:3282]
ENSG00000141642	ELAC1	0.874192	0.0193839	elaC ribonuclease Z 1 [Source:HGNC Symbol;Acc:14197]
ENSG00000120690	ELF1	0.88911	0.00459584	E74-like factor 1 (ets domain transcription factor) [Source:HGNC Symbol;Acc:3316]
ENSG00000158711	ELK4	0.693881	0.00492274	ELK4, ETS-domain protein (SRF accessory protein 1) [Source:HGNC Symbol;Acc:3326]
ENSG00000197977	ELOVL2	0.791537	0.0248473	ELOVL fatty acid elongase 2 [Source:HGNC Symbol;Acc:14416]
ENSG00000012660	ELOVL5	0.770173	0.00185555	ELOVL fatty acid elongase 5 [Source:HGNC Symbol;Acc:21308]
ENSG00000170571	EMB	1.78109	0.000285063	embigin [Source:HGNC Symbol;Acc:30465]
ENSG00000127463	EMC1	0.476019	0.0454108	ER membrane protein complex subunit 1 [Source:HGNC Symbol;Acc:28957]
ENSG00000164035	EMCN	1.11899	0.0135009	endomucin [Source:HGNC Symbol;Acc:16041]
ENSG00000066629	EML1	1.14884	0.0116935	echinoderm microtubule associated protein like 1 [Source:HGNC Symbol;Acc:3330]
ENSG00000214595	EML6	1.44877	0.00958375	echinoderm microtubule associated protein like 6 [Source:HGNC Symbol;Acc:35412]
ENSG00000134531	EMP1	1.34061	0.01976	epithelial membrane protein 1 [Source:HGNC Symbol;Acc:3333]
ENSG00000136960	ENPP2	2.3669	4.51753e-05	ectonucleotide pyrophosphatase/phosphodiesterase 2 [Source:HGNC Symbol;Acc:3357]
ENSG00000138185	ENTPD1	1.15521	0.0013175	ectonucleoside triphosphate diphosphohydrolase 1 [Source:HGNC Symbol;Acc:3363]
ENSG00000163378	EOGT	1.15714	0.00359955	EGF domain-specific O-linked N-acetylglucosamine (GlcNAc) transferase [Source:HGNC Symbol;Acc:28526]
ENSG00000185684	EP400NL	1.19874	0.00745671	EP400 N-terminal like [Source:HGNC Symbol;Acc:26602]
ENSG00000082397	EPB41L3	1.16101	0.045498	erythrocyte membrane protein band 4,1-like 3 [Source:HGNC Symbol;Acc:3380]
ENSG00000129595	EPB41L4A	1.27471	0.0238258	erythrocyte membrane protein band 4,1 like 4A [Source:HGNC Symbol;Acc:13278]
ENSG00000135999	EPC2	-0.951709	0.00272945	enhancer of polycomb homolog 2 (Drosophila) [Source:HGNC Symbol;Acc:24543]
ENSG00000044524	EPHA3	1.98236	0.00158965	EPH receptor A3 [Source:HGNC Symbol;Acc:3387]
ENSG00000120915	EPHX2	-0.368799	0.0204656	epoxide hydrolase 2, cytoplasmic [Source:HGNC Symbol;Acc:3402]
ENSG00000136628	EPRS	0.574119	0.00544269	glutamyl-prolyl-tRNA synthetase [Source:HGNC Symbol;Acc:3418]
ENSG00000127527	EPS15L1	0.612085	0.0176745	epidermal growth factor receptor pathway substrate 15-like 1 [Source:HGNC Symbol;Acc:24634]
ENSG00000225830	ERCC6	1.07422	0.0162572	excision repair cross-complementing rodent repair deficiency, complementation group 6 [Source:HGNC Symbol;Acc:3438]
ENSG00000157554	ERG	0.741839	0.0385475	v-ets avian erythroblastosis virus E26 oncogene homolog [Source:HGNC Symbol;Acc:3446]
ENSG00000104626	ERI1	0.883809	0.0133219	exoribonuclease 1 [Source:HGNC Symbol;Acc:23994]
ENSG00000213462	ERV3-1	1.44744	0.0121635	endogenous retrovirus group 3, member 1 [Source:HGNC Symbol;Acc:3454]
ENSG00000143971	ETAA1	-0.865667	0.00678615	Ewing tumor-associated antigen 1 [Source:HGNC Symbol;Acc:24648]
ENSG00000120705	ETF1	0.589874	0.000403382	eukaryotic translation termination factor 1 [Source:HGNC Symbol;Acc:3477]
ENSG00000244405	ETV5	0.83594	0.0480424	ets variant 5 [Source:HGNC Symbol;Acc:3494]
ENSG00000072840	EVC	0.993016	0.0448004	Ellis van Creveld syndrome [Source:HGNC Symbol;Acc:3497]
ENSG00000185862	EVI2B	1.03109	0.0380244	ecotropic viral integration site 2B [Source:HGNC Symbol;Acc:3500]
ENSG00000067208	EVI5	0.625276	0.0259159	ecotropic viral integration site 5 [Source:HGNC Symbol;Acc:3501]
ENSG00000090989	EXOC1	0.581257	0.0227867	exocyst complex component 1 [Source:HGNC Symbol;Acc:30380]
ENSG00000112685	EXOC2	1.18561	0.000145455	exocyst complex component 2 [Source:HGNC Symbol;Acc:24968]
ENSG00000131558	EXOC4	0.749879	0.00764851	exocyst complex component 4 [Source:HGNC Symbol;Acc:30389]
ENSG00000158161	EYA3	0.718066	0.00673409	eyes absent homolog 3 (Drosophila) [Source:HGNC Symbol;Acc:3521]
ENSG00000124491	F13A1	1.6926	0.0167258	coagulation factor XIII, A1 polypeptide [Source:HGNC Symbol;Acc:3531]
ENSG00000117525	F3	1.31802	0.0280292	coagulation factor III (thromboplastin, tissue factor) [Source:HGNC Symbol;Acc:3541]
ENSG00000168040	FADD	0.812672	0.045319	Fas (TNFRSF6)-associated via death domain [Source:HGNC Symbol;Acc:3573]
ENSG00000162894	FAIM3	1.6844	0.0111607	Fas apoptotic inhibitory molecule 3 [Source:HGNC Symbol;Acc:14315]
ENSG00000162636	FAM102B	1.32689	0.00537221	family with sequence similarity 102, member B [Source:HGNC Symbol;Acc:27637]
ENSG00000177096	FAM109B	1.66541	0.00246466	family with sequence similarity 109, member B [Source:HGNC Symbol;Acc:27161]
ENSG00000169122	FAM110B	1.26882	0.00071971	family with sequence similarity 110, member B [Source:HGNC Symbol;Acc:28587]
ENSG00000197245	FAM110D	1.70113	0.00569535	family with sequence similarity 110, member D [Source:HGNC Symbol;Acc:25860]
ENSG00000122591	FAM126A	0.747249	0.0298477	family with sequence similarity 126, member A [Source:HGNC Symbol;Acc:24587]
ENSG00000136830	FAM129B	0.559628	0.0357092	family with sequence similarity 129, member B [Source:HGNC Symbol;Acc:25282]
ENSG00000188659	FAM154B	1.97704	0.0346139	family with sequence similarity 154, member B [Source:HGNC Symbol;Acc:33727]
ENSG00000196990	FAM163B	1.63996	0.0273428	family with sequence similarity 163, member B [Source:HGNC Symbol;Acc:33277]
ENSG00000161682	FAM171A2	1.3879	0.0369343	family with sequence similarity 171, member A2 [Source:HGNC Symbol;Acc:30480]
ENSG00000164125	FAM198B	1.71444	0.00195628	family with sequence similarity 198, member B [Source:HGNC Symbol;Acc:25312]
ENSG00000123575	FAM199X	0.91668	0.000598407	family with sequence similarity 199, X-linked [Source:HGNC Symbol;Acc:25195]
ENSG00000164970	FAM219A	0.840283	0.0280509	family with sequence similarity 219, member A [Source:HGNC Symbol;Acc:19920]
ENSG00000099290	FAM21A	1.0614	0.0086013	family with sequence similarity 21, member A [Source:HGNC Symbol;Acc:23416]
ENSG00000203778	FAM229B	-0.871804	0.025843	family with sequence similarity 229, member B [Source:HGNC Symbol;Acc:33858]
ENSG00000178033	FAM26E	1.91766	0.00144437	family with sequence similarity 26, member E [Source:HGNC Symbol;Acc:21568]
ENSG00000185112	FAM43A	1.10673	0.0194002	family with sequence similarity 43, member A [Source:HGNC Symbol;Acc:26888]
ENSG00000197872	FAM49A	1.33489	0.0186958	family with sequence similarity 49, member A [Source:HGNC Symbol;Acc:25373]
ENSG00000153310	FAM49B	0.652371	0.0395757	family with sequence similarity 49, member B [Source:HGNC Symbol;Acc:25216]
ENSG00000174137	FAM53A	1.17252	0.0191392	family with sequence similarity 53, member A [Source:HGNC Symbol;Acc:31860]
ENSG00000167695	FAM57A	1.10818	0.0422007	family with sequence similarity 57, member A [Source:HGNC Symbol;Acc:29646]
ENSG00000128923	FAM63B	-0.554944	0.0267967	family with sequence similarity 63, member B [Source:HGNC Symbol;Acc:26954]
ENSG00000039523	FAM65A	0.736128	0.00696476	family with sequence similarity 65, member A [Source:HGNC Symbol;Acc:25836]
ENSG00000154511	FAM69A	-0.857517	0.00643391	family with sequence similarity 69, member A [Source:HGNC Symbol;Acc:32213]
ENSG00000165716	FAM69B	0.635613	0.0462902	family with sequence similarity 69, member B [Source:HGNC Symbol;Acc:28290]
ENSG00000148343	FAM73B	-0.588932	0.0277983	family with sequence similarity 73, member B [Source:HGNC Symbol;Acc:23621]
ENSG00000126882	FAM78A	1.30104	0.0242517	family with sequence similarity 78, member A [Source:HGNC Symbol;Acc:25465]
ENSG00000119812	FAM98A	0.677853	0.0119077	family with sequence similarity 98, member A [Source:HGNC Symbol;Acc:24520]
ENSG00000171262	FAM98B	1.13863	4.24589e-05	family with sequence similarity 98, member B [Source:HGNC Symbol;Acc:26773]
ENSG00000112039	FANCE	1.88257	0.00263566	Fanconi anemia, complementation group E [Source:HGNC Symbol;Acc:3586]
ENSG00000187790	FANCM	1.66341	0.00211997	Fanconi anemia, complementation group M [Source:HGNC Symbol;Acc:23168]
ENSG00000197601	FAR1	1.60952	4.71012e-05	fatty acyl CoA reductase 1 [Source:HGNC Symbol;Acc:26222]
ENSG00000064763	FAR2	1.66861	0.00308374	fatty acyl CoA reductase 2 [Source:HGNC Symbol;Acc:25531]
ENSG00000152767	FARP1	-0.349566	0.034301	FERM, RhoGEF (ARHGEF) and pleckstrin domain protein 1 (chondrocyte-derived) [Source:HGNC Symbol;Acc:3591]
ENSG00000215251	FASTKD5	0.866205	0.0191864	FAST kinase domains 5 [Source:HGNC Symbol;Acc:25790]
ENSG00000165140	FBP1	-0.490768	0.0162443	fructose-1,6-bisphosphatase 1 [Source:HGNC Symbol;Acc:3606]
ENSG00000108306	FBXL20	1.09603	0.0144615	F-box and leucine-rich repeat protein 20 [Source:HGNC Symbol;Acc:24679]
ENSG00000183580	FBXL7	1.40935	0.0131813	F-box and leucine-rich repeat protein 7 [Source:HGNC Symbol;Acc:13604]
ENSG00000138081	FBXO11	0.51201	0.0316047	F-box protein 11 [Source:HGNC Symbol;Acc:13590]
ENSG00000167196	FBXO22	0.640448	0.0200977	F-box protein 22 [Source:HGNC Symbol;Acc:13593]
ENSG00000163013	FBXO41	1.46878	0.0168505	F-box protein 41 [Source:HGNC Symbol;Acc:29409]
ENSG00000174013	FBXO45	0.812899	0.0231666	F-box protein 45 [Source:HGNC Symbol;Acc:29148]
ENSG00000112029	FBXO5	1.02153	0.0269157	F-box protein 5 [Source:HGNC Symbol;Acc:13584]
ENSG00000119616	FCF1	0.550897	0.0448611	FCF1 rRNA-processing protein [Source:HGNC Symbol;Acc:20220]
ENSG00000072694	FCGR2B	1.11296	0.0420364	Fc fragment of IgG, low affinity IIb, receptor (CD32) [Source:HGNC Symbol;Acc:3618]
ENSG00000162747	FCGR3B	1.66414	0.0445154	Fc fragment of IgG, low affinity IIIb, receptor (CD16b) [Source:HGNC Symbol;Acc:3620]
ENSG00000104870	FCGRT	-0.474501	0.00788093	Fc fragment of IgG, receptor, transporter, alpha [Source:HGNC Symbol;Acc:3621]
ENSG00000160339	FCN2	0.96916	0.023005	ficolin (collagen/fibrinogen domain containing lectin) 2 [Source:HGNC Symbol;Acc:3624]
ENSG00000143297	FCRL5	1.6685	0.0289225	Fc receptor-like 5 [Source:HGNC Symbol;Acc:18508]
ENSG00000141965	FEM1A	2.36503	0.00410647	fem-1 homolog a (C, elegans) [Source:HGNC Symbol;Acc:16934]
ENSG00000154783	FGD5	1.10037	0.0164881	FYVE, RhoGEF and PH domain containing 5 [Source:HGNC Symbol;Acc:19117]
ENSG00000129682	FGF13	1.80267	0.0285013	fibroblast growth factor 13 [Source:HGNC Symbol;Acc:3670]
ENSG00000111790	FGFR1OP2	0.874851	0.00472816	FGFR1 oncogene partner 2 [Source:HGNC Symbol;Acc:23098]
ENSG00000137460	FHDC1	2.12873	0.00638059	FH2 domain containing 1 [Source:HGNC Symbol;Acc:29363]
ENSG00000135723	FHOD1	1.41217	0.000475768	formin homology 2 domain containing 1 [Source:HGNC Symbol;Acc:17905]
ENSG00000112367	FIG4	0.601572	0.0477787	FIG4 homolog, SAC1 lipid phosphatase domain containing (S, cerevisiae) [Source:HGNC Symbol;Acc:16873]
ENSG00000182263	FIGN	0.81253	0.00602319	fidgetin [Source:HGNC Symbol;Acc:13285]
ENSG00000197296	FITM2	-0.857044	0.0105345	fat storage-inducing transmembrane protein 2 [Source:HGNC Symbol;Acc:16135]
ENSG00000106080	FKBP14	2.2762	3.86224e-08	FK506 binding protein 14, 22 kDa [Source:HGNC Symbol;Acc:18625]
ENSG00000102755	FLT1	1.27495	0.029424	fms-related tyrosine kinase 1 [Source:HGNC Symbol;Acc:3763]
ENSG00000162769	FLVCR1	0.744198	0.0415861	feline leukemia virus subgroup C cellular receptor 1 [Source:HGNC Symbol;Acc:24682]
ENSG00000119686	FLVCR2	0.824383	0.0198684	feline leukemia virus subgroup C cellular receptor family, member 2 [Source:HGNC Symbol;Acc:20105]
ENSG00000157827	FMNL2	0.857714	0.0114926	formin-like 2 [Source:HGNC Symbol;Acc:18267]
ENSG00000076258	FMO4	0.657665	0.0356696	flavin containing monooxygenase 4 [Source:HGNC Symbol;Acc:3772]
ENSG00000187239	FNBP1	0.616469	0.020325	formin binding protein 1 [Source:HGNC Symbol;Acc:17069]
ENSG00000125740	FOSB	4.02432	0.00118105	FBJ murine osteosarcoma viral oncogene homolog B [Source:HGNC Symbol;Acc:3797]
ENSG00000170122	FOXD4	3.43025	0.00254484	forkhead box D4 [Source:HGNC Symbol;Acc:3805]
ENSG00000170802	FOXN2	0.848254	0.00711805	forkhead box N2 [Source:HGNC Symbol;Acc:5281]
ENSG00000128573	FOXP2	-0.605757	0.0403363	forkhead box P2 [Source:HGNC Symbol;Acc:13875]
ENSG00000136877	FPGS	-0.390064	0.0376912	folylpolyglutamate synthase [Source:HGNC Symbol;Acc:3824]
ENSG00000254685	FPGT	-0.758419	0.0272198	fucose-1-phosphate guanylyltransferase [Source:HGNC Symbol;Acc:3825]
ENSG00000187474	FPR3	1.53203	0.00599979	formyl peptide receptor 3 [Source:HGNC Symbol;Acc:3828]
ENSG00000138759	FRAS1	1.34886	0.0420895	Fraser syndrome 1 [Source:HGNC Symbol;Acc:19185]
ENSG00000181274	FRAT2	1.53181	8.48003e-05	frequently rearranged in advanced T-cell lymphomas 2 [Source:HGNC Symbol;Acc:16048]
ENSG00000162998	FRZB	1.27724	0.042426	frizzled-related protein [Source:HGNC Symbol;Acc:3959]
ENSG00000265817	FSBP	1.53457	0.0414497	fibrinogen silencer binding protein [Source:HGNC Symbol;Acc:43653]
ENSG00000070404	FSTL3	0.754915	0.0467318	follistatin-like 3 (secreted glycoprotein) [Source:HGNC Symbol;Acc:3973]
ENSG00000171124	FUT3	-2.08772	0.0027718	fucosyltransferase 3 (galactoside 3(4)-L-fucosyltransferase, Lewis blood group) [Source:HGNC Symbol;Acc:4014]
ENSG00000130383	FUT5	1.50924	0.0326631	fucosyltransferase 5 (alpha (1,3) fucosyltransferase) [Source:HGNC Symbol;Acc:4016]
ENSG00000010361	FUZ	-0.93556	0.00149272	fuzzy planar cell polarity protein [Source:HGNC Symbol;Acc:26219]
ENSG00000266964	FXYD1	-0.558653	0.0317265	FXYD domain containing ion transport regulator 1 [Source:HGNC Symbol;Acc:4025]
ENSG00000221946	FXYD7	1.763	0.0299373	FXYD domain containing ion transport regulator 7 [Source:HGNC Symbol;Acc:4034]
ENSG00000163820	FYCO1	0.786126	0.0159236	FYVE and coiled-coil domain containing 1 [Source:HGNC Symbol;Acc:14673]
ENSG00000164930	FZD6	1.17983	0.0077233	frizzled family receptor 6 [Source:HGNC Symbol;Acc:4044]
ENSG00000155760	FZD7	1.4885	0.0271295	frizzled family receptor 7 [Source:HGNC Symbol;Acc:4045]
ENSG00000092140	G2E3	1.72916	9.12391e-06	G2/M-phase specific E3 ubiquitin protein ligase [Source:HGNC Symbol;Acc:20338]
ENSG00000145907	G3BP1	0.430018	0.0438069	GTPase activating protein (SH3 domain) binding protein 1 [Source:HGNC Symbol;Acc:30292]
ENSG00000138757	G3BP2	0.594578	0.0307796	GTPase activating protein (SH3 domain) binding protein 2 [Source:HGNC Symbol;Acc:30291]
ENSG00000160219	GAB3	2.15751	0.000337486	GRB2-associated binding protein 3 [Source:HGNC Symbol;Acc:17515]
ENSG00000154727	GABPA	0.740458	0.0230072	GA binding protein transcription factor, alpha subunit 60kDa [Source:HGNC Symbol;Acc:4071]
ENSG00000104064	GABPB1	0.791707	0.014562	GA binding protein transcription factor, beta subunit 1 [Source:HGNC Symbol;Acc:4074]
ENSG00000130222	GADD45G	-1.81026	0.00242855	growth arrest and DNA-damage-inducible, gamma [Source:HGNC Symbol;Acc:4097]
ENSG00000143891	GALM	-0.38928	0.0203436	galactose mutarotase (aldose 1-epimerase) [Source:HGNC Symbol;Acc:24063]
ENSG00000164574	GALNT10	0.882587	0.0150533	UDP-N-acetyl-alpha-D-galactosamine:polypeptide N-acetylgalactosaminyltransferase 10 (GalNAc-T10) [Source:HGNC Symbol;Acc:19873]
ENSG00000158089	GALNT14	1.34204	0.0133687	UDP-N-acetyl-alpha-D-galactosamine:polypeptide N-acetylgalactosaminyltransferase 14 (GalNAc-T14) [Source:HGNC Symbol;Acc:22946]
ENSG00000110328	GALNT18	1.44979	0.000258077	UDP-N-acetyl-alpha-D-galactosamine:polypeptide N-acetylgalactosaminyltransferase 18 [Source:HGNC Symbol;Acc:30488]
ENSG00000115339	GALNT3	0.887471	0.0378172	UDP-N-acetyl-alpha-D-galactosamine:polypeptide N-acetylgalactosaminyltransferase 3 (GalNAc-T3) [Source:HGNC Symbol;Acc:4125]
ENSG00000257594	GALNT4	1.1941	0.01136	UDP-N-acetyl-alpha-D-galactosamine:polypeptide N-acetylgalactosaminyltransferase 4 (GalNAc-T4) [Source:HGNC Symbol;Acc:4126]
ENSG00000109586	GALNT7	1.62576	0.00191581	UDP-N-acetyl-alpha-D-galactosamine:polypeptide N-acetylgalactosaminyltransferase 7 (GalNAc-T7) [Source:HGNC Symbol;Acc:4129]
ENSG00000130005	GAMT	-0.647699	0.00853212	guanidinoacetate N-methyltransferase [Source:HGNC Symbol;Acc:4136]
ENSG00000175857	GAPT	1.43413	0.0470646	GRB2-binding adaptor protein, transmembrane [Source:HGNC Symbol;Acc:26588]
ENSG00000159131	GART	0.474972	0.0256487	phosphoribosylglycinamide formyltransferase, phosphoribosylglycinamide synthetase, phosphoribosylaminoimidazole synthetase [Source:HGNC Symbol;Acc:4163]
ENSG00000180447	GAS1	1.7348	0.0132348	growth arrest-specific 1 [Source:HGNC Symbol;Acc:4165]
ENSG00000148935	GAS2	-0.716956	0.0090829	growth arrest-specific 2 [Source:HGNC Symbol;Acc:4167]
ENSG00000177628	GBA	-0.449321	0.0392319	glucosidase, beta, acid [Source:HGNC Symbol;Acc:4177]
ENSG00000187210	GCNT1	2.01189	0.000203339	glucosaminyl (N-acetyl) transferase 1, core 2 [Source:HGNC Symbol;Acc:4203]
ENSG00000104381	GDAP1	2.76564	1.22556e-06	ganglioside induced differentiation associated protein 1 [Source:HGNC Symbol;Acc:15968]
ENSG00000135414	GDF11	1.82156	0.00187905	growth differentiation factor 11 [Source:HGNC Symbol;Acc:4216]
ENSG00000156466	GDF6	1.582	0.0376832	growth differentiation factor 6 [Source:HGNC Symbol;Acc:4221]
ENSG00000164404	GDF9	1.81856	0.0370959	growth differentiation factor 9 [Source:HGNC Symbol;Acc:4224]
ENSG00000158555	GDPD5	-0.77422	0.0210376	glycerophosphodiester phosphodiesterase domain containing 5 [Source:HGNC Symbol;Acc:28804]
ENSG00000162676	GFI1	1.43435	0.0412388	growth factor independent 1 transcription repressor [Source:HGNC Symbol;Acc:4237]
ENSG00000145990	GFOD1	-0.650467	0.0228934	glucose-fructose oxidoreductase domain containing 1 [Source:HGNC Symbol;Acc:21096]
ENSG00000157017	GHRL	-1.79404	0.0439961	ghrelin/obestatin prepropeptide [Source:HGNC Symbol;Acc:18129]
ENSG00000106560	GIMAP2	-0.783211	0.0162923	GTPase, IMAP family member 2 [Source:HGNC Symbol;Acc:21789]
ENSG00000133561	GIMAP6	1.18014	0.0213699	GTPase, IMAP family member 6 [Source:HGNC Symbol;Acc:21918]
ENSG00000131153	GINS2	1.24625	0.0233938	GINS complex subunit 2 (Psf2 homolog) [Source:HGNC Symbol;Acc:24575]
ENSG00000137960	GIPC2	-0.46774	0.0229	GIPC PDZ domain containing family, member 2 [Source:HGNC Symbol;Acc:18177]
ENSG00000108262	GIT1	0.587341	0.0155393	G protein-coupled receptor kinase interacting ArfGAP 1 [Source:HGNC Symbol;Acc:4272]
ENSG00000152661	GJA1	1.27477	0.0245885	gap junction protein, alpha 1, 43kDa [Source:HGNC Symbol;Acc:4274]
ENSG00000187513	GJA4	1.51179	0.0205583	gap junction protein, alpha 4, 37kDa [Source:HGNC Symbol;Acc:4278]
ENSG00000183153	GJD3	2.62793	0.000475862	gap junction protein, delta 3, 31,9kDa [Source:HGNC Symbol;Acc:19147]
ENSG00000065325	GLP2R	1.4769	0.0250149	glucagon-like peptide 2 receptor [Source:HGNC Symbol;Acc:4325]
ENSG00000023572	GLRX2	0.774035	0.020243	glutaredoxin 2 [Source:HGNC Symbol;Acc:16065]
ENSG00000115419	GLS	0.799707	0.0150656	glutaminase [Source:HGNC Symbol;Acc:4331]
ENSG00000120820	GLT8D2	1.39571	0.0194159	glycosyltransferase 8 domain containing 2 [Source:HGNC Symbol;Acc:24890]
ENSG00000182890	GLUD2	2.47334	3.40432e-06	glutamate dehydrogenase 2 [Source:HGNC Symbol;Acc:4336]
ENSG00000162419	GMEB1	0.833917	0.0137561	glucocorticoid modulatory element binding protein 1 [Source:HGNC Symbol;Acc:4370]
ENSG00000089639	GMIP	1.22108	0.00515385	GEM interacting protein [Source:HGNC Symbol;Acc:24852]
ENSG00000146535	GNA12	0.937942	0.000815419	guanine nucleotide binding protein (G protein) alpha 12 [Source:HGNC Symbol;Acc:4380]
ENSG00000156049	GNA14	-0.996711	0.016719	guanine nucleotide binding protein (G protein), alpha 14 [Source:HGNC Symbol;Acc:4382]
ENSG00000114349	GNAT1	2.05297	0.030251	guanine nucleotide binding protein (G protein), alpha transducing activity polypeptide 1 [Source:HGNC Symbol;Acc:4393]
ENSG00000185838	GNB1L	0.850624	0.0444769	guanine nucleotide binding protein (G protein), beta polypeptide 1-like [Source:HGNC Symbol;Acc:4397]
ENSG00000114450	GNB4	1.31695	0.0194592	guanine nucleotide binding protein (G protein), beta polypeptide 4 [Source:HGNC Symbol;Acc:20731]
ENSG00000127920	GNG11	1.06082	0.00166281	guanine nucleotide binding protein (G protein), gamma 11 [Source:HGNC Symbol;Acc:4403]
ENSG00000134697	GNL2	0.469135	0.0295562	guanine nucleotide binding protein-like 2 (nucleolar) [Source:HGNC Symbol;Acc:29925]
ENSG00000163938	GNL3	0.646723	0.0123054	guanine nucleotide binding protein-like 3 (nucleolar) [Source:HGNC Symbol;Acc:29931]
ENSG00000163281	GNPDA2	1.21284	0.0218206	glucosamine-6-phosphate deaminase 2 [Source:HGNC Symbol;Acc:21526]
ENSG00000136935	GOLGA1	0.651686	0.0124407	golgin A1 [Source:HGNC Symbol;Acc:4424]
ENSG00000188626	GOLGA8M	1.8352	0.0055925	golgin A8 family, member M [Source:HGNC Symbol;Acc:44404]
ENSG00000120370	GORAB	1.16153	0.00623321	golgin, RAB6-interacting [Source:HGNC Symbol;Acc:25676]
ENSG00000108587	GOSR1	-0.362326	0.0386177	golgi SNAP receptor complex member 1 [Source:HGNC Symbol;Acc:4430]
ENSG00000185245	GP1BA	1.1577	0.0300519	glycoprotein Ib (platelet), alpha polypeptide [Source:HGNC Symbol;Acc:4439]
ENSG00000115159	GPD2	0.797116	0.0471427	glycerol-3-phosphate dehydrogenase 2 (mitochondrial) [Source:HGNC Symbol;Acc:4456]
ENSG00000136235	GPNMB	1.28226	0.00990193	glycoprotein (transmembrane) nmb [Source:HGNC Symbol;Acc:4462]
ENSG00000181619	GPR135	-1.76059	0.00344157	G protein-coupled receptor 135 [Source:HGNC Symbol;Acc:19991]
ENSG00000173890	GPR160	2.1169	0.00036556	G protein-coupled receptor 160 [Source:HGNC Symbol;Acc:23693]
ENSG00000125245	GPR18	1.80388	0.0240356	G protein-coupled receptor 18 [Source:HGNC Symbol;Acc:4472]
ENSG00000171659	GPR34	1.58437	0.0111572	G protein-coupled receptor 34 [Source:HGNC Symbol;Acc:4490]
ENSG00000135898	GPR55	-1.73534	0.0488755	G protein-coupled receptor 55 [Source:HGNC Symbol;Acc:4511]
ENSG00000119714	GPR68	1.89379	0.00502251	G protein-coupled receptor 68 [Source:HGNC Symbol;Acc:4519]
ENSG00000198932	GPRASP1	1.06385	0.0467028	G protein-coupled receptor associated sorting protein 1 [Source:HGNC Symbol;Acc:24834]
ENSG00000160360	GPSM1	1.28456	0.0216436	G-protein signaling modulator 1 [Source:HGNC Symbol;Acc:17858]
ENSG00000075240	GRAMD4	-0.777441	0.0167234	GRAM domain containing 4 [Source:HGNC Symbol;Acc:29113]
ENSG00000180875	GREM2	-0.603147	0.0258015	gremlin 2, DAN family BMP antagonist [Source:HGNC Symbol;Acc:17655]
ENSG00000134317	GRHL1	-0.966148	0.00316964	grainyhead-like 1 (Drosophila) [Source:HGNC Symbol;Acc:17923]
ENSG00000163873	GRIK3	-2.54912	0.00733879	glutamate receptor, ionotropic, kainate 3 [Source:HGNC Symbol;Acc:4581]
ENSG00000198873	GRK5	0.74699	0.0376732	G protein-coupled receptor kinase 5 [Source:HGNC Symbol;Acc:4544]
ENSG00000198055	GRK6	-0.54617	0.0187688	G protein-coupled receptor kinase 6 [Source:HGNC Symbol;Acc:4545]
ENSG00000113262	GRM6	2.24912	0.0425339	glutamate receptor, metabotropic 6 [Source:HGNC Symbol;Acc:4598]
ENSG00000196277	GRM7	3.76522	0.00777092	glutamate receptor, metabotropic 7 [Source:HGNC Symbol;Acc:4599]
ENSG00000132463	GRSF1	0.49135	0.00161255	G-rich RNA sequence binding factor 1 [Source:HGNC Symbol;Acc:4610]
ENSG00000105723	GSK3A	0.634347	0.00420602	glycogen synthase kinase 3 alpha [Source:HGNC Symbol;Acc:4616]
ENSG00000100744	GSKIP	-0.933173	0.0247755	GSK3B interacting protein [Source:HGNC Symbol;Acc:20343]
ENSG00000103342	GSPT1	0.34525	0.0491316	G1 to S phase transition 1 [Source:HGNC Symbol;Acc:4621]
ENSG00000104687	GSR	0.768728	0.000508985	glutathione reductase [Source:HGNC Symbol;Acc:4623]
ENSG00000138780	GSTCD	0.934388	0.0457032	glutathione S-transferase, C-terminal domain containing [Source:HGNC Symbol;Acc:25806]
ENSG00000153767	GTF2E1	1.11854	0.0271584	general transcription factor IIE, polypeptide 1, alpha 56kDa [Source:HGNC Symbol;Acc:4650]
ENSG00000183474	GTF2H2C	0.852365	0.02095	general transcription factor IIH, polypeptide 2C [Source:HGNC Symbol;Acc:31394]
ENSG00000152402	GUCY1A2	1.76706	0.00625767	guanylate cyclase 1, soluble, alpha 2 [Source:HGNC Symbol;Acc:4684]
ENSG00000164116	GUCY1A3	1.35907	0.00740762	guanylate cyclase 1, soluble, alpha 3 [Source:HGNC Symbol;Acc:4685]
ENSG00000113088	GZMK	-1.48066	0.0168491	granzyme K (granzyme 3; tryptase II) [Source:HGNC Symbol;Acc:4711]
ENSG00000105968	H2AFV	0.354161	0.0318715	H2A histone family, member V [Source:HGNC Symbol;Acc:20664]
ENSG00000162882	HAAO	-0.530924	0.00577953	3-hydroxyanthranilate 3,4-dioxygenase [Source:HGNC Symbol;Acc:4796]
ENSG00000112855	HARS2	-0.453758	0.0410893	histidyl-tRNA synthetase 2, mitochondrial [Source:HGNC Symbol;Acc:4817]
ENSG00000135077	HAVCR2	1.17416	0.0208417	hepatitis A virus cellular receptor 2 [Source:HGNC Symbol;Acc:18437]
ENSG00000188536	HBA2	1.26906	0.0471387	hemoglobin, alpha 2 [Source:HGNC Symbol;Acc:4824]
ENSG00000244734	HBB	1.82417	0.00620502	hemoglobin, beta [Source:HGNC Symbol;Acc:4827]
ENSG00000182782	HCAR2	1.60379	0.0277365	hydroxycarboxylic acid receptor 2 [Source:HGNC Symbol;Acc:24827]
ENSG00000172534	HCFC1	0.73777	0.00614272	host cell factor C1 (VP16-accessory protein) [Source:HGNC Symbol;Acc:4839]
ENSG00000068024	HDAC4	0.824431	0.028086	histone deacetylase 4 [Source:HGNC Symbol;Acc:14063]
ENSG00000119285	HEATR1	1.37152	0.000626622	HEAT repeat containing 1 [Source:HGNC Symbol;Acc:25517]
ENSG00000164818	HEATR2	0.832742	0.0119587	HEAT repeat containing 2 [Source:HGNC Symbol;Acc:26013]
ENSG00000173706	HEG1	1.45524	0.000202661	heart development protein with EGF-like domains 1 [Source:HGNC Symbol;Acc:29227]
ENSG00000197921	HES5	-2.58497	0.0362225	hes family bHLH transcription factor 5 [Source:HGNC Symbol;Acc:19764]
ENSG00000054392	HHAT	1.52034	0.00499575	hedgehog acyltransferase [Source:HGNC Symbol;Acc:18270]
ENSG00000164161	HHIP	-0.873199	0.0203952	hedgehog interacting protein [Source:HGNC Symbol;Acc:14866]
ENSG00000177374	HIC1	1.40946	0.00912024	hypermethylated in cancer 1 [Source:HGNC Symbol;Acc:4909]
ENSG00000180596	HIST1H2BC	1.23493	0.0279241	histone cluster 1, H2bc [Source:HGNC Symbol;Acc:4757]
ENSG00000184678	HIST2H2BE	1.07949	0.00549226	histone cluster 2, H2be [Source:HGNC Symbol;Acc:4760]
ENSG00000203814	HIST2H2BF	2.32116	0.044886	histone cluster 2, H2bf [Source:HGNC Symbol;Acc:24700]
ENSG00000197837	HIST4H4	1.62103	0.0380371	histone cluster 4, H4 [Source:HGNC Symbol;Acc:20510]
ENSG00000231389	HLA-DPA1	0.659692	0.0414669	major histocompatibility complex, class II, DP alpha 1 [Source:HGNC Symbol;Acc:4938]
ENSG00000237541	HLA-DQA2	2.26676	0.0143723	major histocompatibility complex, class II, DQ alpha 2 [Source:HGNC Symbol;Acc:4943]
ENSG00000071794	HLTF	0.577412	0.0434696	helicase-like transcription factor [Source:HGNC Symbol;Acc:11099]
ENSG00000137309	HMGA1	0.717639	0.0287966	high mobility group AT-hook 1 [Source:HGNC Symbol;Acc:5010]
ENSG00000149948	HMGA2	-3.01102	0.0184919	high mobility group AT-hook 2 [Source:HGNC Symbol;Acc:5009]
ENSG00000146151	HMGCLL1	1.91975	0.0207922	3-hydroxymethyl-3-methylglutaryl-CoA lyase-like 1 [Source:HGNC Symbol;Acc:21359]
ENSG00000182952	HMGN4	0.893627	0.0286024	high mobility group nucleosomal binding domain 4 [Source:HGNC Symbol;Acc:4989]
ENSG00000113716	HMGXB3	0.987456	0.00577819	HMG box domain containing 3 [Source:HGNC Symbol;Acc:28982]
ENSG00000101076	HNF4A	-0.412511	0.0086946	hepatocyte nuclear factor 4, alpha [Source:HGNC Symbol;Acc:5024]
ENSG00000122566	HNRNPA2B1	0.261612	0.0100712	heterogeneous nuclear ribonucleoprotein A2/B1 [Source:HGNC Symbol;Acc:5033]
ENSG00000170144	HNRNPA3	0.326298	0.00534084	heterogeneous nuclear ribonucleoprotein A3 [Source:HGNC Symbol;Acc:24941]
ENSG00000125944	HNRNPR	0.647645	0.00941825	heterogeneous nuclear ribonucleoprotein R [Source:HGNC Symbol;Acc:5047]
ENSG00000241935	HOGA1	-0.524406	0.00730383	4-hydroxy-2-oxoglutarate aldolase 1 [Source:HGNC Symbol;Acc:25155]
ENSG00000215271	HOMEZ	-0.911302	0.00742821	homeobox and leucine zipper encoding [Source:HGNC Symbol;Acc:20164]
ENSG00000105996	HOXA2	-2.02679	0.0214633	homeobox A2 [Source:HGNC Symbol;Acc:5103]
ENSG00000105997	HOXA3	-1.61216	0.0397161	homeobox A3 [Source:HGNC Symbol;Acc:5104]
ENSG00000182742	HOXB4	1.87012	0.00208213	homeobox B4 [Source:HGNC Symbol;Acc:5115]
ENSG00000175879	HOXD8	-5.28533	0.000671072	homeobox D8 [Source:HGNC Symbol;Acc:5139]
ENSG00000113905	HRG	-0.401277	0.0320679	histidine-rich glycoprotein [Source:HGNC Symbol;Acc:5181]
ENSG00000002587	HS3ST1	1.83108	0.00697755	heparan sulfate (glucosamine) 3-O-sulfotransferase 1 [Source:HGNC Symbol;Acc:5194]
ENSG00000153976	HS3ST3A1	1.77108	0.00891839	heparan sulfate (glucosamine) 3-O-sulfotransferase 3A1 [Source:HGNC Symbol;Acc:5196]
ENSG00000100209	HSCB	0.63972	0.0348989	HscB mitochondrial iron-sulfur cluster co-chaperone [Source:HGNC Symbol;Acc:28913]
ENSG00000099377	HSD3B7	-0.476241	0.0272529	hydroxy-delta-5-steroid dehydrogenase, 3 beta- and steroid delta-isomerase 7 [Source:HGNC Symbol;Acc:18324]
ENSG00000185122	HSF1	-0.396181	0.0150201	heat shock transcription factor 1 [Source:HGNC Symbol;Acc:5224]
ENSG00000109971	HSPA8	0.622255	0.0272763	heat shock 70kDa protein 8 [Source:HGNC Symbol;Acc:5241]
ENSG00000152137	HSPB8	1.74185	0.00960205	heat shock 22kDa protein 8 [Source:HGNC Symbol;Acc:30171]
ENSG00000142798	HSPG2	0.775047	0.041498	heparan sulfate proteoglycan 2 [Source:HGNC Symbol;Acc:5273]
ENSG00000120694	HSPH1	0.790837	0.00745685	heat shock 105kDa/110kDa protein 1 [Source:HGNC Symbol;Acc:16969]
ENSG00000135914	HTR2B	1.41699	0.0114149	5-hydroxytryptamine (serotonin) receptor 2B, G protein-coupled [Source:HGNC Symbol;Acc:5294]
ENSG00000166033	HTRA1	0.730303	0.0103487	HtrA serine peptidase 1 [Source:HGNC Symbol;Acc:9476]
ENSG00000005700	IBTK	0.491113	0.0449146	inhibitor of Bruton agammaglobulinemia tyrosine kinase [Source:HGNC Symbol;Acc:17853]
ENSG00000112144	ICK	1.14714	0.000817638	intestinal cell (MAK-like) kinase [Source:HGNC Symbol;Acc:21219]
ENSG00000163565	IFI16	1.14473	0.00445688	interferon, gamma-inducible protein 16 [Source:HGNC Symbol;Acc:5395]
ENSG00000197081	IGF2R	-0.533747	0.00236958	insulin-like growth factor 2 receptor [Source:HGNC Symbol;Acc:5467]
ENSG00000115457	IGFBP2	-1.54802	0.0100051	insulin-like growth factor binding protein 2, 36kDa [Source:HGNC Symbol;Acc:5471]
ENSG00000144847	IGSF11	-4.14128	0.00409224	immunoglobulin superfamily, member 11 [Source:HGNC Symbol;Acc:16669]
ENSG00000117154	IGSF21	2.08105	0.012952	immunoglobin superfamily, member 21 [Source:HGNC Symbol;Acc:28246]
ENSG00000140749	IGSF6	1.09568	0.0387356	immunoglobulin superfamily, member 6 [Source:HGNC Symbol;Acc:5953]
ENSG00000123411	IKZF4	0.957687	0.0407212	IKAROS family zinc finger 4 (Eos) [Source:HGNC Symbol;Acc:13179]
ENSG00000110324	IL10RA	0.969731	0.0252124	interleukin 10 receptor, alpha [Source:HGNC Symbol;Acc:5964]
ENSG00000096996	IL12RB1	1.34119	0.0193987	interleukin 12 receptor, beta 1 [Source:HGNC Symbol;Acc:5971]
ENSG00000150782	IL18	1.40445	0.00452303	interleukin 18 (interferon-gamma-inducing factor) [Source:HGNC Symbol;Acc:5986]
ENSG00000125538	IL1B	2.28557	0.00347787	interleukin 1, beta [Source:HGNC Symbol;Acc:5992]
ENSG00000103522	IL21R	-2.13612	0.0097647	interleukin 21 receptor [Source:HGNC Symbol;Acc:6006]
ENSG00000162892	IL24	2.57002	0.00393298	interleukin 24 [Source:HGNC Symbol;Acc:11346]
ENSG00000160712	IL6R	-0.613388	0.0103515	interleukin 6 receptor [Source:HGNC Symbol;Acc:6019]
ENSG00000169429	IL8	2.29844	0.0244474	interleukin 8 [Source:HGNC Symbol;Acc:6025]
ENSG00000115274	INO80B	-0.508654	0.0169338	INO80 complex subunit B [Source:HGNC Symbol;Acc:13324]
ENSG00000153391	INO80C	-0.79319	0.0230046	INO80 complex subunit C [Source:HGNC Symbol;Acc:26994]
ENSG00000040933	INPP4A	0.787908	0.0366572	inositol polyphosphate-4-phosphatase, type I, 107kDa [Source:HGNC Symbol;Acc:6074]
ENSG00000109452	INPP4B	1.16761	0.0483197	inositol polyphosphate-4-phosphatase, type II, 105kDa [Source:HGNC Symbol;Acc:6075]
ENSG00000068383	INPP5A	-0.675256	0.0112734	inositol polyphosphate-5-phosphatase, 40kDa [Source:HGNC Symbol;Acc:6076]
ENSG00000171105	INSR	-0.41889	0.031036	insulin receptor [Source:HGNC Symbol;Acc:6091]
ENSG00000102786	INTS6	0.770149	0.0231384	integrator complex subunit 6 [Source:HGNC Symbol;Acc:14879]
ENSG00000143493	INTS7	0.532062	0.0418484	integrator complex subunit 7 [Source:HGNC Symbol;Acc:24484]
ENSG00000164941	INTS8	0.646071	0.0229573	integrator complex subunit 8 [Source:HGNC Symbol;Acc:26048]
ENSG00000164066	INTU	1.4134	0.00400909	inturned planar cell polarity protein [Source:HGNC Symbol;Acc:29239]
ENSG00000176095	IP6K1	-0.479085	0.0231919	inositol hexakisphosphate kinase 1 [Source:HGNC Symbol;Acc:18360]
ENSG00000151151	IPMK	-0.793615	0.038074	inositol polyphosphate multikinase [Source:HGNC Symbol;Acc:20739]
ENSG00000196497	IPO4	1.12149	0.00287754	importin 4 [Source:HGNC Symbol;Acc:19426]
ENSG00000197429	IPP	1.2316	0.00522201	intracisternal A particle-promoted polypeptide [Source:HGNC Symbol;Acc:6108]
ENSG00000132321	IQCA1	3.1909	0.0106847	IQ motif containing with AAA domain 1 [Source:HGNC Symbol;Acc:26195]
ENSG00000140575	IQGAP1	0.893295	0.0365992	IQ motif containing GTPase activating protein 1 [Source:HGNC Symbol;Acc:6110]
ENSG00000165898	ISCA2	-0.659223	0.03365	iron-sulfur cluster assembly 2 [Source:HGNC Symbol;Acc:19857]
ENSG00000261796	ISY1-RAB43	1.97923	0.0356031	ISY1-RAB43 readthrough [Source:HGNC Symbol;Acc:42969]
ENSG00000005884	ITGA3	0.95593	0.0448922	integrin, alpha 3 (antigen CD49C, alpha 3 subunit of VLA-3 receptor) [Source:HGNC Symbol;Acc:6139]
ENSG00000115232	ITGA4	1.60287	0.00192907	integrin, alpha 4 (antigen CD49D, alpha 4 subunit of VLA-4 receptor) [Source:HGNC Symbol;Acc:6140]
ENSG00000144668	ITGA9	0.785806	0.0478	integrin, alpha 9 [Source:HGNC Symbol;Acc:6145]
ENSG00000083457	ITGAE	0.882809	0.0315658	integrin, alpha E (antigen CD103, human mucosal lymphocyte antigen 1; alpha polypeptide) [Source:HGNC Symbol;Acc:6147]
ENSG00000150093	ITGB1	0.311044	0.0455879	integrin, beta 1 (fibronectin receptor, beta polypeptide, antigen CD29 includes MDF2, MSK12) [Source:HGNC Symbol;Acc:6153]
ENSG00000162267	ITIH3	-0.520862	0.0398382	inter-alpha-trypsin inhibitor heavy chain 3 [Source:HGNC Symbol;Acc:6168]
ENSG00000086544	ITPKC	0.777581	0.0260715	inositol-trisphosphate 3-kinase C [Source:HGNC Symbol;Acc:14897]
ENSG00000198399	ITSN2	-0.522394	0.0395279	intersectin 2 [Source:HGNC Symbol;Acc:6184]
ENSG00000128928	IVD	-0.279108	0.0193251	isovaleryl-CoA dehydrogenase [Source:HGNC Symbol;Acc:6186]
ENSG00000163166	IWS1	0.575774	0.0157831	IWS1 homolog (S, cerevisiae) [Source:HGNC Symbol;Acc:25467]
ENSG00000102221	JADE3	-0.938397	0.0121159	jade family PHD finger 3 [Source:HGNC Symbol;Acc:22982]
ENSG00000171135	JAGN1	-0.522623	0.0209124	jagunal homolog 1 (Drosophila) [Source:HGNC Symbol;Acc:26926]
ENSG00000152969	JAKMIP1	2.39529	0.00739509	janus kinase and microtubule interacting protein 1 [Source:HGNC Symbol;Acc:26460]
ENSG00000176049	JAKMIP2	1.86479	0.0016236	janus kinase and microtubule interacting protein 2 [Source:HGNC Symbol;Acc:29067]
ENSG00000166086	JAM3	1.16679	0.0235997	junctional adhesion molecule 3 [Source:HGNC Symbol;Acc:15532]
ENSG00000011201	KAL1	1.41288	0.0221067	Kallmann syndrome 1 sequence [Source:HGNC Symbol;Acc:6211]
ENSG00000170852	KBTBD2	0.635832	0.0355851	kelch repeat and BTB (POZ) domain containing 2 [Source:HGNC Symbol;Acc:21751]
ENSG00000171385	KCND3	-0.630242	0.0136699	potassium voltage-gated channel, Shal-related subfamily, member 3 [Source:HGNC Symbol;Acc:6239]
ENSG00000152049	KCNE4	-1.73088	0.013339	potassium voltage-gated channel, Isk-related family, member 4 [Source:HGNC Symbol;Acc:6244]
ENSG00000157551	KCNJ15	1.1578	0.0414355	potassium inwardly-rectifying channel, subfamily J, member 15 [Source:HGNC Symbol;Acc:6261]
ENSG00000162989	KCNJ3	1.09417	0.0155434	potassium inwardly-rectifying channel, subfamily J, member 3 [Source:HGNC Symbol;Acc:6264]
ENSG00000168135	KCNJ4	1.85772	0.00526623	potassium inwardly-rectifying channel, subfamily J, member 4 [Source:HGNC Symbol;Acc:6265]
ENSG00000120457	KCNJ5	1.75853	0.0474094	potassium inwardly-rectifying channel, subfamily J, member 5 [Source:HGNC Symbol;Acc:6266]
ENSG00000099337	KCNK6	1.55851	0.00432874	potassium channel, subfamily K, member 6 [Source:HGNC Symbol;Acc:6281]
ENSG00000173338	KCNK7	-2.55416	0.0066196	potassium channel, subfamily K, member 7 [Source:HGNC Symbol;Acc:6282]
ENSG00000171121	KCNMB3	1.3803	0.0455522	potassium large conductance calcium-activated channel, subfamily M beta member 3 [Source:HGNC Symbol;Acc:6287]
ENSG00000105642	KCNN1	-3.60573	0.0495859	potassium intermediate/small conductance calcium-activated channel, subfamily N, member 1 [Source:HGNC Symbol;Acc:6290]
ENSG00000053918	KCNQ1	1.542	0.00840693	potassium voltage-gated channel, KQT-like subfamily, member 1 [Source:HGNC Symbol;Acc:6294]
ENSG00000134504	KCTD1	1.19311	0.00168795	potassium channel tetramerization domain containing 1 [Source:HGNC Symbol;Acc:18249]
ENSG00000100196	KDELR3	-1.07676	0.0162455	KDEL (Lys-Asp-Glu-Leu) endoplasmic reticulum protein retention receptor 3 [Source:HGNC Symbol;Acc:6306]
ENSG00000107077	KDM4C	0.621739	0.0457034	lysine (K)-specific demethylase 4C [Source:HGNC Symbol;Acc:17071]
ENSG00000186280	KDM4D	2.20372	0.00556712	lysine (K)-specific demethylase 4D [Source:HGNC Symbol;Acc:25498]
ENSG00000128052	KDR	1.25842	0.00386309	kinase insert domain receptor (a type III receptor tyrosine kinase) [Source:HGNC Symbol;Acc:6307]
ENSG00000131773	KHDRBS3	-0.679073	0.0234478	KH domain containing, RNA binding, signal transduction associated 3 [Source:HGNC Symbol;Acc:18117]
ENSG00000164961	KIAA0196	1.34563	0.000470804	KIAA0196 [Source:HGNC Symbol;Acc:28984]
ENSG00000100647	KIAA0247	0.629697	0.023897	KIAA0247 [Source:HGNC Symbol;Acc:19956]
ENSG00000142687	KIAA0319L	-0.446832	0.0212396	KIAA0319-like [Source:HGNC Symbol;Acc:30071]
ENSG00000166398	KIAA0355	0.648562	0.0362621	KIAA0355 [Source:HGNC Symbol;Acc:29016]
ENSG00000135709	KIAA0513	1.9394	4.49865e-05	KIAA0513 [Source:HGNC Symbol;Acc:29058]
ENSG00000109265	KIAA1211	3.1789	4.0653e-05	KIAA1211 [Source:HGNC Symbol;Acc:29219]
ENSG00000174145	KIAA1239	1.92857	0.025023	KIAA1239 [Source:HGNC Symbol;Acc:29229]
ENSG00000112379	KIAA1244	1.79057	0.0138701	KIAA1244 [Source:HGNC Symbol;Acc:21213]
ENSG00000116299	KIAA1324	-1.57262	0.0357069	KIAA1324 [Source:HGNC Symbol;Acc:29618]
ENSG00000165757	KIAA1462	1.62976	0.00456561	KIAA1462 [Source:HGNC Symbol;Acc:29283]
ENSG00000134444	KIAA1468	0.665955	0.023383	KIAA1468 [Source:HGNC Symbol;Acc:29289]
ENSG00000135835	KIAA1614	2.65278	6.43982e-05	KIAA1614 [Source:HGNC Symbol;Acc:29327]
ENSG00000138160	KIF11	1.17846	0.0119628	kinesin family member 11 [Source:HGNC Symbol;Acc:6388]
ENSG00000196169	KIF19	1.1933	0.0479913	kinesin family member 19 [Source:HGNC Symbol;Acc:26735]
ENSG00000116852	KIF21B	1.70561	0.000578242	kinesin family member 21B [Source:HGNC Symbol;Acc:29442]
ENSG00000162849	KIF26B	2.41811	0.000485269	kinesin family member 26B [Source:HGNC Symbol;Acc:25484]
ENSG00000165115	KIF27	1.31624	0.011233	kinesin family member 27 [Source:HGNC Symbol;Acc:18632]
ENSG00000168280	KIF5C	2.01494	0.0217167	kinesin family member 5C [Source:HGNC Symbol;Acc:6325]
ENSG00000157404	KIT	1.23398	0.0414273	v-kit Hardy-Zuckerman 4 feline sarcoma viral oncogene homolog [Source:HGNC Symbol;Acc:6342]
ENSG00000133116	KL	1.96587	0.0182001	klotho [Source:HGNC Symbol;Acc:6344]
ENSG00000134962	KLB	-0.628349	0.0430887	klotho beta [Source:HGNC Symbol;Acc:15527]
ENSG00000136826	KLF4	1.45878	0.0186349	Kruppel-like factor 4 (gut) [Source:HGNC Symbol;Acc:6348]
ENSG00000162755	KLHDC9	-1.25778	0.0105768	kelch domain containing 9 [Source:HGNC Symbol;Acc:28489]
ENSG00000178502	KLHL11	1.34049	0.0273474	kelch-like family member 11 [Source:HGNC Symbol;Acc:19008]
ENSG00000117153	KLHL12	0.666814	0.0145856	kelch-like family member 12 [Source:HGNC Symbol;Acc:19360]
ENSG00000167487	KLHL26	1.35951	0.00338309	kelch-like family member 26 [Source:HGNC Symbol;Acc:25623]
ENSG00000102271	KLHL4	2.08838	0.00242129	kelch-like family member 4 [Source:HGNC Symbol;Acc:6355]
ENSG00000172578	KLHL6	1.12951	0.0482533	kelch-like family member 6 [Source:HGNC Symbol;Acc:18653]
ENSG00000183542	KLRC4	3.02201	0.0303601	killer cell lectin-like receptor subfamily C, member 4 [Source:HGNC Symbol;Acc:6377]
ENSG00000114030	KPNA1	0.413376	0.0271731	karyopherin alpha 1 (importin alpha 5) [Source:HGNC Symbol;Acc:6394]
ENSG00000108424	KPNB1	0.343038	0.00913728	karyopherin (importin) beta 1 [Source:HGNC Symbol;Acc:6400]
ENSG00000172086	KRCC1	-0.593224	0.00444099	lysine-rich coiled-coil 1 [Source:HGNC Symbol;Acc:28039]
ENSG00000126790	L3HYPDH	0.637325	0.0471333	L-3-hydroxyproline dehydratase (trans-) [Source:HGNC Symbol;Acc:20488]
ENSG00000167613	LAIR1	1.56872	0.00407025	leukocyte-associated immunoglobulin-like receptor 1 [Source:HGNC Symbol;Acc:6477]
ENSG00000196878	LAMB3	1.32414	0.00651477	laminin, beta 3 [Source:HGNC Symbol;Acc:6490]
ENSG00000135862	LAMC1	0.868479	0.000987516	laminin, gamma 1 (formerly LAMB2) [Source:HGNC Symbol;Acc:6492]
ENSG00000115365	LANCL1	0.762833	0.00102825	LanC lantibiotic synthetase component C-like 1 (bacterial) [Source:HGNC Symbol;Acc:6508]
ENSG00000133424	LARGE	0.568692	0.0221041	like-glycosyltransferase [Source:HGNC Symbol;Acc:6511]
ENSG00000133706	LARS	0.461779	0.0176929	leucyl-tRNA synthetase [Source:HGNC Symbol;Acc:6512]
ENSG00000011376	LARS2	0.798299	0.00226364	leucyl-tRNA synthetase 2, mitochondrial [Source:HGNC Symbol;Acc:17095]
ENSG00000086730	LAT2	1.02426	0.0164974	linker for activation of T cells family, member 2 [Source:HGNC Symbol;Acc:12749]
ENSG00000179528	LBX2	-1.00085	0.0303054	ladybird homeobox 2 [Source:HGNC Symbol;Acc:15525]
ENSG00000267206	LCN6	5.34459	0.0231813	lipocalin 6 [Source:HGNC Symbol;Acc:17337]
ENSG00000111716	LDHB	0.634036	0.0490857	lactate dehydrogenase B [Source:HGNC Symbol;Acc:6541]
ENSG00000090530	LEPREL1	1.42098	0.00077738	leprecan-like 1 [Source:HGNC Symbol;Acc:19317]
ENSG00000213625	LEPROT	-0.343488	0.0310455	leptin receptor overlapping transcript [Source:HGNC Symbol;Acc:29477]
ENSG00000146166	LGSN	-1.26559	0.0032531	lengsin, lens protein with glutamine synthetase domain [Source:HGNC Symbol;Acc:21016]
ENSG00000128342	LIF	1.90131	0.016677	leukemia inhibitory factor [Source:HGNC Symbol;Acc:6596]
ENSG00000104974	LILRA1	2.61004	0.000178684	leukocyte immunoglobulin-like receptor, subfamily A (with TM domain), member 1 [Source:HGNC Symbol;Acc:6602]
ENSG00000131042	LILRB2	2.01608	0.000288105	leukocyte immunoglobulin-like receptor, subfamily B (with TM and ITIM domains), member 2 [Source:HGNC Symbol;Acc:6606]
ENSG00000050405	LIMA1	0.827797	0.0137377	LIM domain and actin binding 1 [Source:HGNC Symbol;Acc:24636]
ENSG00000204022	LIPJ	-2.54818	0.026634	lipase, family member J [Source:HGNC Symbol;Acc:21773]
ENSG00000113368	LMNB1	0.646037	0.032451	lamin B1 [Source:HGNC Symbol;Acc:6637]
ENSG00000134013	LOXL2	1.29462	0.0105008	lysyl oxidase-like 2 [Source:HGNC Symbol;Acc:6666]
ENSG00000184574	LPAR5	2.71274	1.8826e-05	lysophosphatidic acid receptor 5 [Source:HGNC Symbol;Acc:13307]
ENSG00000139679	LPAR6	0.838139	0.0252827	lysophosphatidic acid receptor 6 [Source:HGNC Symbol;Acc:15520]
ENSG00000121207	LRAT	-0.720205	0.0335096	lecithin retinol acyltransferase (phosphatidylcholine--retinol O-acyltransferase) [Source:HGNC Symbol;Acc:6685]
ENSG00000136141	LRCH1	0.755581	0.0133457	leucine-rich repeats and calponin homology (CH) domain containing 1 [Source:HGNC Symbol;Acc:20309]
ENSG00000186001	LRCH3	-0.490586	0.0441482	leucine-rich repeats and calponin homology (CH) domain containing 3 [Source:HGNC Symbol;Acc:28637]
ENSG00000128011	LRFN1	-1.15557	0.0147042	leucine rich repeat and fibronectin type III domain containing 1 [Source:HGNC Symbol;Acc:29290]
ENSG00000121931	LRIF1	0.788335	0.0247786	ligand dependent nuclear receptor interacting factor 1 [Source:HGNC Symbol;Acc:30299]
ENSG00000120256	LRP11	0.646598	0.0155979	low density lipoprotein receptor-related protein 11 [Source:HGNC Symbol;Acc:16936]
ENSG00000147650	LRP12	1.09718	0.0486757	low density lipoprotein receptor-related protein 12 [Source:HGNC Symbol;Acc:31708]
ENSG00000128606	LRRC17	1.99461	0.00044781	leucine rich repeat containing 17 [Source:HGNC Symbol;Acc:16895]
ENSG00000159708	LRRC36	-3.99086	0.0283311	leucine rich repeat containing 36 [Source:HGNC Symbol;Acc:25615]
ENSG00000128594	LRRC4	1.18267	0.0212866	leucine rich repeat containing 4 [Source:HGNC Symbol;Acc:15586]
ENSG00000127399	LRRC61	-0.759834	0.041421	leucine rich repeat containing 61 [Source:HGNC Symbol;Acc:21704]
ENSG00000197147	LRRC8B	-1.02972	0.0160664	leucine rich repeat containing 8 family, member B [Source:HGNC Symbol;Acc:30692]
ENSG00000171488	LRRC8C	1.07045	0.0255358	leucine rich repeat containing 8 family, member C [Source:HGNC Symbol;Acc:25075]
ENSG00000184154	LRTOMT	-0.874928	0.00687958	leucine rich transmembrane and O-methyltransferase domain containing [Source:HGNC Symbol;Acc:25033]
ENSG00000161036	LRWD1	-0.816815	0.00368379	leucine-rich repeats and WD repeat domain containing 1 [Source:HGNC Symbol;Acc:21769]
ENSG00000111144	LTA4H	0.485045	0.0216427	leukotriene A4 hydrolase [Source:HGNC Symbol;Acc:6710]
ENSG00000139329	LUM	1.27646	0.00555087	lumican [Source:HGNC Symbol;Acc:6724]
ENSG00000160886	LY6K	3.04276	0.0120867	lymphocyte antigen 6 complex, locus K [Source:HGNC Symbol;Acc:24225]
ENSG00000154589	LY96	1.92663	0.00129607	lymphocyte antigen 96 [Source:HGNC Symbol;Acc:17156]
ENSG00000104903	LYL1	1.61985	0.00208464	lymphoblastic leukemia derived sequence 1 [Source:HGNC Symbol;Acc:6734]
ENSG00000159871	LYPD5	-2.99219	0.00932081	LY6/PLAUR domain containing 5 [Source:HGNC Symbol;Acc:26397]
ENSG00000083099	LYRM2	0.374789	0.0475963	LYR motif containing 2 [Source:HGNC Symbol;Acc:25229]
ENSG00000133800	LYVE1	1.24046	0.0344473	lymphatic vessel endothelial hyaluronan receptor 1 [Source:HGNC Symbol;Acc:14687]
ENSG00000173212	MAB21L3	2.07354	0.00324977	mab-21-like 3 (C, elegans) [Source:HGNC Symbol;Acc:26787]
ENSG00000090316	MAEA	0.543974	0.00503707	macrophage erythroblast attacher [Source:HGNC Symbol;Acc:13731]
ENSG00000147676	MAL2	0.499997	0.0277614	mal, T-cell differentiation protein 2 (gene/pseudogene) [Source:HGNC Symbol;Acc:13634]
ENSG00000185090	MANEAL	-0.781478	0.0345957	mannosidase, endo-alpha-like [Source:HGNC Symbol;Acc:26452]
ENSG00000212916	MAP10	1.40047	0.00847579	microtubule-associated protein 10 [Source:HGNC Symbol;Acc:29265]
ENSG00000130479	MAP1S	0.974448	0.00775006	microtubule-associated protein 1S [Source:HGNC Symbol;Acc:15715]
ENSG00000078018	MAP2	1.35447	0.0128105	microtubule-associated protein 2 [Source:HGNC Symbol;Acc:6839]
ENSG00000095015	MAP3K1	0.768649	0.0198996	mitogen-activated protein kinase kinase kinase 1, E3 ubiquitin protein ligase [Source:HGNC Symbol;Acc:6848]
ENSG00000139625	MAP3K12	1.15067	0.0173602	mitogen-activated protein kinase kinase kinase 12 [Source:HGNC Symbol;Acc:6851]
ENSG00000142733	MAP3K6	1.11711	0.0114861	mitogen-activated protein kinase kinase kinase 6 [Source:HGNC Symbol;Acc:6858]
ENSG00000168067	MAP4K2	1.43389	0.00055277	mitogen-activated protein kinase kinase kinase kinase 2 [Source:HGNC Symbol;Acc:6864]
ENSG00000012983	MAP4K5	-0.478148	0.0480794	mitogen-activated protein kinase kinase kinase kinase 5 [Source:HGNC Symbol;Acc:6867]
ENSG00000116871	MAP7D1	0.518006	0.0470274	MAP7 domain containing 1 [Source:HGNC Symbol;Acc:25514]
ENSG00000129680	MAP7D3	-0.673437	0.0409865	MAP7 domain containing 3 [Source:HGNC Symbol;Acc:25742]
ENSG00000102882	MAPK3	0.53337	0.0473094	mitogen-activated protein kinase 3 [Source:HGNC Symbol;Acc:6877]
ENSG00000008735	MAPK8IP2	-1.36392	0.0365384	mitogen-activated protein kinase 8 interacting protein 2 [Source:HGNC Symbol;Acc:6883]
ENSG00000050748	MAPK9	0.47025	0.016401	mitogen-activated protein kinase 9 [Source:HGNC Symbol;Acc:6886]
ENSG00000089022	MAPKAPK5	-0.646324	0.0328989	mitogen-activated protein kinase-activated protein kinase 5 [Source:HGNC Symbol;Acc:6889]
ENSG00000175130	MARCKSL1	0.516311	0.0463387	MARCKS-like 1 [Source:HGNC Symbol;Acc:7142]
ENSG00000155254	MARVELD1	0.926954	0.042849	MARVEL domain containing 1 [Source:HGNC Symbol;Acc:28674]
ENSG00000088888	MAVS	0.906053	0.0433102	mitochondrial antiviral signaling protein [Source:HGNC Symbol;Acc:29233]
ENSG00000164430	MB21D1	1.19656	0.0373293	Mab-21 domain containing 1 [Source:HGNC Symbol;Acc:21367]
ENSG00000141644	MBD1	0.602455	0.018604	methyl-CpG binding domain protein 1 [Source:HGNC Symbol;Acc:6916]
ENSG00000152601	MBNL1	0.401741	0.0170673	muscleblind-like splicing regulator 1 [Source:HGNC Symbol;Acc:6923]
ENSG00000076003	MCM6	1.1867	0.0096839	minichromosome maintenance complex component 6 [Source:HGNC Symbol;Acc:6949]
ENSG00000197771	MCMBP	0.751263	0.0109583	minichromosome maintenance complex binding protein [Source:HGNC Symbol;Acc:25782]
ENSG00000178460	MCMDC2	1.93939	0.00608903	minichromosome maintenance domain containing 2 [Source:HGNC Symbol;Acc:26368]
ENSG00000082212	ME2	0.892666	0.0066975	malic enzyme 2, NAD(+)-dependent, mitochondrial [Source:HGNC Symbol;Acc:6984]
ENSG00000133398	MED10	0.681855	0.00497083	mediator complex subunit 10 [Source:HGNC Symbol;Acc:28760]
ENSG00000124641	MED20	0.881989	0.0249009	mediator complex subunit 20 [Source:HGNC Symbol;Acc:16840]
ENSG00000152944	MED21	1.32426	0.00423366	mediator complex subunit 21 [Source:HGNC Symbol;Acc:11473]
ENSG00000134138	MEIS2	0.717718	0.0205198	Meis homeobox 2 [Source:HGNC Symbol;Acc:7001]
ENSG00000105419	MEIS3	1.46101	0.0198243	Meis homeobox 3 [Source:HGNC Symbol;Acc:29537]
ENSG00000103260	METRN	-0.64032	0.016309	meteorin, glial cell differentiation regulator [Source:HGNC Symbol;Acc:14151]
ENSG00000165819	METTL3	-0.709075	0.0165247	methyltransferase like 3 [Source:HGNC Symbol;Acc:17563]
ENSG00000185432	METTL7A	-0.379449	0.0264533	methyltransferase like 7A [Source:HGNC Symbol;Acc:24550]
ENSG00000183496	MEX3B	1.46976	0.0348686	mex-3 RNA binding family member B [Source:HGNC Symbol;Acc:25297]
ENSG00000147324	MFHAS1	0.670595	0.0318562	malignant fibrous histiocytoma amplified sequence 1 [Source:HGNC Symbol;Acc:16982]
ENSG00000100060	MFNG	0.999351	0.0318617	MFNG O-fucosylpeptide 3-beta-N-acetylglucosaminyltransferase [Source:HGNC Symbol;Acc:7038]
ENSG00000151690	MFSD6	0.927057	0.0331473	major facilitator superfamily domain containing 6 [Source:HGNC Symbol;Acc:24711]
ENSG00000135953	MFSD9	0.715938	0.0437433	major facilitator superfamily domain containing 9 [Source:HGNC Symbol;Acc:28158]
ENSG00000174197	MGA	0.961333	0.00550524	MGA, MAX dimerization protein [Source:HGNC Symbol;Acc:14010]
ENSG00000261857	MIA	1.99997	0.0328379	melanoma inhibitory activity [Source:HGNC Symbol;Acc:7076]
ENSG00000164877	MICALL2	0.909743	0.00688015	MICAL-like 2 [Source:HGNC Symbol;Acc:29672]
ENSG00000027001	MIPEP	1.0649	0.00144716	mitochondrial intermediate peptidase [Source:HGNC Symbol;Acc:7104]
ENSG00000151338	MIPOL1	1.47512	0.00235366	mirror-image polydactyly 1 [Source:HGNC Symbol;Acc:21460]
ENSG00000255508	MIR3654	1.37664	0.0152649	microRNA 3654 [Source:HGNC Symbol;Acc:38896]
ENSG00000129534	MIS18BP1	1.22875	0.0117564	MIS18 binding protein 1 [Source:HGNC Symbol;Acc:20190]
ENSG00000125863	MKKS	0.403414	0.0384667	McKusick-Kaufman syndrome [Source:HGNC Symbol;Acc:7108]
ENSG00000196588	MKL1	0.614477	0.0321568	megakaryoblastic leukemia (translocation) 1 [Source:HGNC Symbol;Acc:14334]
ENSG00000099875	MKNK2	0.33964	0.047491	MAP kinase interacting serine/threonine kinase 2 [Source:HGNC Symbol;Acc:7111]
ENSG00000150051	MKX	-1.87274	0.021033	mohawk homeobox [Source:HGNC Symbol;Acc:23729]
ENSG00000143674	MLK4	0.901071	0.0170029	Mitogen-activated protein kinase kinase kinase MLK4 [Source:UniProtKB/Swiss-Prot;Acc:Q5TCX8]
ENSG00000151611	MMAA	-0.532639	0.0455946	methylmalonic aciduria (cobalamin deficiency) cblA type [Source:HGNC Symbol;Acc:18871]
ENSG00000169446	MMGT1	1.27566	0.000104779	membrane magnesium transporter 1 [Source:HGNC Symbol;Acc:28100]
ENSG00000138722	MMRN1	1.88648	0.00239309	multimerin 1 [Source:HGNC Symbol;Acc:7178]
ENSG00000070444	MNT	0.871505	0.0105123	MAX network transcriptional repressor [Source:HGNC Symbol;Acc:7188]
ENSG00000115540	MOB4	0.581471	0.0415204	MOB family member 4, phocein [Source:HGNC Symbol;Acc:17261]
ENSG00000133131	MORC4	0.63026	0.0321077	MORC family CW-type zinc finger 4 [Source:HGNC Symbol;Acc:23485]
ENSG00000188010	MORN2	1.03439	0.0287545	MORN repeat containing 2 [Source:HGNC Symbol;Acc:30166]
ENSG00000051825	MPHOSPH9	0.866043	0.0259478	M-phase phosphoprotein 9 [Source:HGNC Symbol;Acc:7215]
ENSG00000161647	MPP3	-1.44002	0.0331193	membrane protein, palmitoylated 3 (MAGUK p55 subfamily member 3) [Source:HGNC Symbol;Acc:7221]
ENSG00000115204	MPV17	0.630641	0.0413715	MpV17 mitochondrial inner membrane protein [Source:HGNC Symbol;Acc:7224]
ENSG00000197965	MPZL1	0.586026	0.0399524	myelin protein zero-like 1 [Source:HGNC Symbol;Acc:7226]
ENSG00000154719	MRPL39	0.644992	0.0349213	mitochondrial ribosomal protein L39 [Source:HGNC Symbol;Acc:14027]
ENSG00000116898	MRPS15	-0.317478	0.0415971	mitochondrial ribosomal protein S15 [Source:HGNC Symbol;Acc:14504]
ENSG00000131368	MRPS25	0.428869	0.00418565	mitochondrial ribosomal protein S25 [Source:HGNC Symbol;Acc:14511]
ENSG00000110079	MS4A4A	1.57471	0.0102491	membrane-spanning 4-domains, subfamily A, member 4A [Source:HGNC Symbol;Acc:13371]
ENSG00000110077	MS4A6A	0.878632	0.00940838	membrane-spanning 4-domains, subfamily A, member 6A [Source:HGNC Symbol;Acc:13375]
ENSG00000170903	MSANTD4	0.908974	0.0254112	Myb/SANT-like DNA-binding domain containing 4 with coiled-coils [Source:HGNC Symbol;Acc:29383]
ENSG00000095002	MSH2	0.926743	0.0199618	mutS homolog 2 [Source:HGNC Symbol;Acc:7325]
ENSG00000134602	MST4	0.832006	0.0370708	Serine/threonine-protein kinase MST4 [Source:UniProtKB/Swiss-Prot;Acc:Q9P289]
ENSG00000156469	MTERFD1	0.7953	0.0323299	MTERF domain containing 1 [Source:HGNC Symbol;Acc:24258]
ENSG00000188786	MTF1	0.759667	0.0356955	metal-regulatory transcription factor 1 [Source:HGNC Symbol;Acc:7428]
ENSG00000242114	MTFP1	0.876922	0.0479547	mitochondrial fission process 1 [Source:HGNC Symbol;Acc:26945]
ENSG00000085760	MTIF2	0.607505	0.0404091	mitochondrial translational initiation factor 2 [Source:HGNC Symbol;Acc:7441]
ENSG00000100330	MTMR3	0.561498	0.0298368	myotubularin related protein 3 [Source:HGNC Symbol;Acc:7451]
ENSG00000104643	MTMR9	-1.18813	0.000873675	myotubularin related protein 9 [Source:HGNC Symbol;Acc:14596]
ENSG00000112031	MTRF1L	-0.481137	0.0451666	mitochondrial translational release factor 1-like [Source:HGNC Symbol;Acc:21051]
ENSG00000132938	MTUS2	3.02611	0.000152541	microtubule associated tumor suppressor candidate 2 [Source:HGNC Symbol;Acc:20595]
ENSG00000101825	MXRA5	-1.33347	0.00274132	matrix-remodelling associated 5 [Source:HGNC Symbol;Acc:7539]
ENSG00000140795	MYLK3	3.29512	0.00278734	myosin light chain kinase 3 [Source:HGNC Symbol;Acc:29826]
ENSG00000145949	MYLK4	2.06512	0.00209232	myosin light chain kinase family, member 4 [Source:HGNC Symbol;Acc:27972]
ENSG00000157483	MYO1E	0.780775	0.00894041	myosin IE [Source:HGNC Symbol;Acc:7599]
ENSG00000173272	MZT2A	-0.612512	0.0215477	mitotic spindle organizing protein 2A [Source:HGNC Symbol;Acc:33187]
ENSG00000139977	NAA30	-0.64452	0.0274576	N(alpha)-acetyltransferase 30, NatC catalytic subunit [Source:HGNC Symbol;Acc:19844]
ENSG00000177694	NAALADL2	0.979519	0.047017	N-acetylated alpha-linked acidic dipeptidase-like 2 [Source:HGNC Symbol;Acc:23219]
ENSG00000125814	NAPB	0.785804	0.0490509	N-ethylmaleimide-sensitive factor attachment protein, beta [Source:HGNC Symbol;Acc:15751]
ENSG00000185818	NAT8L	1.59946	0.0236317	N-acetyltransferase 8-like (GCN5-related, putative) [Source:HGNC Symbol;Acc:26742]
ENSG00000134369	NAV1	0.729511	0.0487755	neuron navigator 1 [Source:HGNC Symbol;Acc:15989]
ENSG00000172915	NBEA	1.22542	0.046418	neurobeachin [Source:HGNC Symbol;Acc:7648]
ENSG00000144426	NBEAL1	1.18353	0.0080052	neurobeachin-like 1 [Source:HGNC Symbol;Acc:20681]
ENSG00000151503	NCAPD3	0.727571	0.0338763	non-SMC condensin II complex, subunit D3 [Source:HGNC Symbol;Acc:28952]
ENSG00000136937	NCBP1	0.664839	0.00337551	nuclear cap binding protein subunit 1, 80kDa [Source:HGNC Symbol;Acc:7658]
ENSG00000114503	NCBP2	-0.404928	0.0372392	nuclear cap binding protein subunit 2, 20kDa [Source:HGNC Symbol;Acc:7659]
ENSG00000020129	NCDN	1.03955	0.00386193	neurochondrin [Source:HGNC Symbol;Acc:17597]
ENSG00000144959	NCEH1	1.46376	0.00264274	neutral cholesterol ester hydrolase 1 [Source:HGNC Symbol;Acc:29260]
ENSG00000071051	NCK2	0.634333	0.0395014	NCK adaptor protein 2 [Source:HGNC Symbol;Acc:7665]
ENSG00000176771	NCKAP5	-1.1147	0.0210274	NCK-associated protein 5 [Source:HGNC Symbol;Acc:29847]
ENSG00000167566	NCKAP5L	0.781713	0.0136663	NCK-associated protein 5-like [Source:HGNC Symbol;Acc:29321]
ENSG00000124151	NCOA3	0.620098	0.0316995	nuclear receptor coactivator 3 [Source:HGNC Symbol;Acc:7670]
ENSG00000188211	NCR3LG1	2.15325	0.00234199	natural killer cell cytotoxicity receptor 3 ligand 1 [Source:HGNC Symbol;Acc:42400]
ENSG00000058804	NDC1	0.750471	0.0343562	NDC1 transmembrane nucleoporin [Source:HGNC Symbol;Acc:25525]
ENSG00000182636	NDN	1.03966	0.0426429	necdin, melanoma antigen (MAGE) family member [Source:HGNC Symbol;Acc:7675]
ENSG00000166507	NDST2	0.852152	0.00945861	N-deacetylase/N-sulfotransferase (heparan glucosaminyl) 2 [Source:HGNC Symbol;Acc:7681]
ENSG00000139350	NEDD1	0.974268	0.0287588	neural precursor cell expressed, developmentally down-regulated 1 [Source:HGNC Symbol;Acc:7723]
ENSG00000114670	NEK11	1.52013	0.0363896	NIMA-related kinase 11 [Source:HGNC Symbol;Acc:18593]
ENSG00000102908	NFAT5	0.997831	0.0287642	nuclear factor of activated T-cells 5, tonicity-responsive [Source:HGNC Symbol;Acc:7774]
ENSG00000082641	NFE2L1	-0.294531	0.0326532	nuclear factor, erythroid 2-like 1 [Source:HGNC Symbol;Acc:7781]
ENSG00000001167	NFYA	0.742702	0.0249107	nuclear transcription factor Y, alpha [Source:HGNC Symbol;Acc:7804]
ENSG00000196290	NIF3L1	0.775005	0.0260175	NIF3 NGG1 interacting factor 3-like 1 (S, cerevisiae) [Source:HGNC Symbol;Acc:13390]
ENSG00000131669	NINJ1	0.44768	0.044025	ninjurin 1 [Source:HGNC Symbol;Acc:7824]
ENSG00000171840	NINJ2	1.98155	0.00108875	ninjurin 2 [Source:HGNC Symbol;Acc:7825]
ENSG00000104361	NIPAL2	1.34498	0.000943924	NIPA-like domain containing 2 [Source:HGNC Symbol;Acc:25854]
ENSG00000180053	NKX2-6	-29.726	0.000642329	NK2 homeobox 6 [Source:HGNC Symbol;Acc:32940]
ENSG00000022556	NLRP2	2.47417	0.00907573	NLR family, pyrin domain containing 2 [Source:HGNC Symbol;Acc:22948]
ENSG00000152465	NMT2	-0.671771	0.0113273	N-myristoyltransferase 2 [Source:HGNC Symbol;Acc:7858]
ENSG00000130935	NOL11	1.07738	0.000911971	nucleolar protein 11 [Source:HGNC Symbol;Acc:24557]
ENSG00000165271	NOL6	0.662315	0.0247968	nucleolar protein 6 (RNA-associated) [Source:HGNC Symbol;Acc:19910]
ENSG00000162408	NOL9	0.566966	0.0353566	nucleolar protein 9 [Source:HGNC Symbol;Acc:26265]
ENSG00000166197	NOLC1	0.829962	0.0024177	nucleolar and coiled-body phosphoprotein 1 [Source:HGNC Symbol;Acc:15608]
ENSG00000185164	NOMO2	1.48236	0.000722693	NODAL modulator 2 [Source:HGNC Symbol;Acc:22652]
ENSG00000087269	NOP14	-0.364021	0.0484879	NOP14 nucleolar protein [Source:HGNC Symbol;Acc:16821]
ENSG00000111641	NOP2	0.825479	0.0136486	NOP2 nucleolar protein [Source:HGNC Symbol;Acc:7867]
ENSG00000196943	NOP9	0.665992	0.00773999	NOP9 nucleolar protein [Source:HGNC Symbol;Acc:19826]
ENSG00000164867	NOS3	1.86845	0.000481539	nitric oxide synthase 3 (endothelial cell) [Source:HGNC Symbol;Acc:7876]
ENSG00000163072	NOSTRIN	1.65919	0.000827589	nitric oxide synthase trafficking [Source:HGNC Symbol;Acc:20203]
ENSG00000148400	NOTCH1	0.796838	0.00879153	notch 1 [Source:HGNC Symbol;Acc:7881]
ENSG00000141458	NPC1	1.08322	0.00549901	Niemann-Pick disease, type C1 [Source:HGNC Symbol;Acc:7897]
ENSG00000135838	NPL	0.916894	0.0242558	N-acetylneuraminate pyruvate lyase (dihydrodipicolinate synthase) [Source:HGNC Symbol;Acc:16781]
ENSG00000159899	NPR2	0.927344	0.0254664	natriuretic peptide receptor B/guanylate cyclase B (atrionatriuretic peptide receptor B) [Source:HGNC Symbol;Acc:7944]
ENSG00000151623	NR3C2	-0.849147	0.0227983	nuclear receptor subfamily 3, group C, member 2 [Source:HGNC Symbol;Acc:7979]
ENSG00000136931	NR5A1	6.68531	0.0146836	nuclear receptor subfamily 5, group A, member 1 [Source:HGNC Symbol;Acc:7983]
ENSG00000116833	NR5A2	-0.533469	0.0267801	nuclear receptor subfamily 5, group A, member 2 [Source:HGNC Symbol;Acc:7984]
ENSG00000197893	NRAP	2.17956	0.00332571	nebulin-related anchoring protein [Source:HGNC Symbol;Acc:7988]
ENSG00000198435	NRARP	1.66231	0.00315274	NOTCH-regulated ankyrin repeat protein [Source:HGNC Symbol;Acc:33843]
ENSG00000053702	NRIP2	2.68631	4.28292e-05	nuclear receptor interacting protein 2 [Source:HGNC Symbol;Acc:23078]
ENSG00000156831	NSMCE2	0.870978	0.0110971	non-SMC element 2, MMS21 homolog (S, cerevisiae) [Source:HGNC Symbol;Acc:26513]
ENSG00000178694	NSUN3	0.914793	0.0198955	NOP2/Sun domain family, member 3 [Source:HGNC Symbol;Acc:26208]
ENSG00000179299	NSUN7	2.0396	0.0241054	NOP2/Sun domain family, member 7 [Source:HGNC Symbol;Acc:25857]
ENSG00000162068	NTN3	1.29175	0.0224217	netrin 3 [Source:HGNC Symbol;Acc:8030]
ENSG00000095906	NUBP2	-0.471285	0.0209135	nucleotide binding protein 2 [Source:HGNC Symbol;Acc:8042]
ENSG00000069275	NUCKS1	-0.374482	0.0460723	nuclear casein kinase and cyclin-dependent kinase substrate 1 [Source:HGNC Symbol;Acc:29923]
ENSG00000120526	NUDCD1	0.860817	0.0134324	NudC domain containing 1 [Source:HGNC Symbol;Acc:24306]
ENSG00000136159	NUDT15	0.961743	0.000715901	nudix (nucleoside diphosphate linked moiety X)-type motif 15 [Source:HGNC Symbol;Acc:23063]
ENSG00000108256	NUFIP2	0.683141	0.00169904	nuclear fragile X mental retardation protein interacting protein 2 [Source:HGNC Symbol;Acc:17634]
ENSG00000111581	NUP107	0.874353	0.0144768	nucleoporin 107kDa [Source:HGNC Symbol;Acc:29914]
ENSG00000069248	NUP133	0.878678	0.00153743	nucleoporin 133kDa [Source:HGNC Symbol;Acc:18016]
ENSG00000093000	NUP50	0.534732	0.0461781	nucleoporin 50kDa [Source:HGNC Symbol;Acc:8065]
ENSG00000102900	NUP93	0.766862	0.03453	nucleoporin 93kDa [Source:HGNC Symbol;Acc:28958]
ENSG00000167693	NXN	-0.872857	0.00630426	nucleoredoxin [Source:HGNC Symbol;Acc:18008]
ENSG00000101888	NXT2	0.99129	0.0243044	nuclear transport factor 2-like export factor 2 [Source:HGNC Symbol;Acc:18151]
ENSG00000197444	OGDHL	-0.329609	0.0162755	oxoglutarate dehydrogenase-like [Source:HGNC Symbol;Acc:25590]
ENSG00000183801	OLFML1	-0.838811	0.03221	olfactomedin-like 1 [Source:HGNC Symbol;Acc:24473]
ENSG00000082556	OPRK1	-3.09055	0.026956	opioid receptor, kappa 1 [Source:HGNC Symbol;Acc:8154]
ENSG00000243896	OR2A7	-1.32983	0.0472858	olfactory receptor, family 2, subfamily A, member 7 [Source:HGNC Symbol;Acc:8234]
ENSG00000188000	OR7D2	-5.25451	0.0078607	olfactory receptor, family 7, subfamily D, member 2 [Source:HGNC Symbol;Acc:8378]
ENSG00000115942	ORC2	0.709914	0.0276778	origin recognition complex, subunit 2 [Source:HGNC Symbol;Acc:8488]
ENSG00000021762	OSBPL5	1.30403	0.00163341	oxysterol binding protein-like 5 [Source:HGNC Symbol;Acc:16392]
ENSG00000132823	OSER1	0.591052	0.0120639	oxidative stress responsive serine-rich 1 [Source:HGNC Symbol;Acc:16105]
ENSG00000115155	OTOF	3.55021	0.0409606	otoferlin [Source:HGNC Symbol;Acc:8515]
ENSG00000169914	OTUD3	1.24819	0.00427903	OTU domain containing 3 [Source:HGNC Symbol;Acc:29038]
ENSG00000078589	P2RY10	2.30123	0.00208324	purinergic receptor P2Y, G-protein coupled, 10 [Source:HGNC Symbol;Acc:19906]
ENSG00000171631	P2RY6	1.75496	0.0142194	pyrimidinergic receptor P2Y, G-protein coupled, 6 [Source:HGNC Symbol;Acc:8543]
ENSG00000122884	P4HA1	-1.28184	0.0378232	prolyl 4-hydroxylase, alpha polypeptide I [Source:HGNC Symbol;Acc:8546]
ENSG00000151846	PABPC3	2.3365	0.0480754	poly(A) binding protein, cytoplasmic 3 [Source:HGNC Symbol;Acc:8556]
ENSG00000175115	PACS1	0.602127	0.0472397	phosphofurin acidic cluster sorting protein 1 [Source:HGNC Symbol;Acc:30032]
ENSG00000159339	PADI4	-2.09243	0.0357677	peptidyl arginine deiminase, type IV [Source:HGNC Symbol;Acc:18368]
ENSG00000111845	PAK1IP1	0.675402	0.0341023	PAK1 interacting protein 1 [Source:HGNC Symbol;Acc:20882]
ENSG00000107719	PALD1	1.03024	0.0233813	phosphatase domain containing, paladin 1 [Source:HGNC Symbol;Acc:23530]
ENSG00000157654	PALM2-AKAP2	1.91728	0.0279867	PALM2-AKAP2 readthrough [Source:HGNC Symbol;Acc:33529]
ENSG00000145730	PAM	1.57241	2.80687e-05	peptidylglycine alpha-amidating monooxygenase [Source:HGNC Symbol;Acc:8596]
ENSG00000149090	PAMR1	1.13363	0.0166119	peptidase domain containing associated with muscle regeneration 1 [Source:HGNC Symbol;Acc:24554]
ENSG00000121274	PAPD5	-0.906694	0.00310337	PAP associated domain containing 5 [Source:HGNC Symbol;Acc:30758]
ENSG00000162073	PAQR4	1.20803	0.0482431	progestin and adipoQ receptor family member IV [Source:HGNC Symbol;Acc:26386]
ENSG00000148498	PARD3	-0.655323	0.000748097	par-3 family cell polarity regulator [Source:HGNC Symbol;Acc:16051]
ENSG00000140694	PARN	0.396262	0.0354441	poly(A)-specific ribonuclease [Source:HGNC Symbol;Acc:8609]
ENSG00000173200	PARP15	1.17451	0.0222744	poly (ADP-ribose) polymerase family, member 15 [Source:HGNC Symbol;Acc:26876]
ENSG00000197111	PCBP2	-0.29143	0.0170702	poly(rC) binding protein 2 [Source:HGNC Symbol;Acc:8648]
ENSG00000113555	PCDH12	1.83672	0.00134398	protocadherin 12 [Source:HGNC Symbol;Acc:8657]
ENSG00000189184	PCDH18	1.39227	0.0185561	protocadherin 18 [Source:HGNC Symbol;Acc:14268]
ENSG00000197991	PCDH20	-2.29169	0.0054519	protocadherin 20 [Source:HGNC Symbol;Acc:14257]
ENSG00000239389	PCDHA13	1.90313	0.0217125	protocadherin alpha 13 [Source:HGNC Symbol;Acc:8667]
ENSG00000120327	PCDHB14	1.19347	0.0376629	protocadherin beta 14 [Source:HGNC Symbol;Acc:8685]
ENSG00000262576	PCDHGA4	1.99353	0.0183608	protocadherin gamma subfamily A, 4 [Source:HGNC Symbol;Acc:8702]
ENSG00000253731	PCDHGA6	2.68467	0.000828068	protocadherin gamma subfamily A, 6 [Source:HGNC Symbol;Acc:8704]
ENSG00000115289	PCGF1	0.744063	0.0296109	polycomb group ring finger 1 [Source:HGNC Symbol;Acc:17615]
ENSG00000126773	PCNXL4	0.816881	0.00776958	pecanex-like 4 (Drosophila) [Source:HGNC Symbol;Acc:20349]
ENSG00000174840	PDE12	0.772211	0.00756801	phosphodiesterase 12 [Source:HGNC Symbol;Acc:25386]
ENSG00000115252	PDE1A	1.11877	0.0293444	phosphodiesterase 1A, calmodulin-dependent [Source:HGNC Symbol;Acc:8774]
ENSG00000154678	PDE1C	-3.03998	0.0264176	phosphodiesterase 1C, calmodulin-dependent 70kDa [Source:HGNC Symbol;Acc:8776]
ENSG00000186642	PDE2A	1.0913	0.00466692	phosphodiesterase 2A, cGMP-stimulated [Source:HGNC Symbol;Acc:8777]
ENSG00000172572	PDE3A	1.74452	0.00125604	phosphodiesterase 3A, cGMP-inhibited [Source:HGNC Symbol;Acc:8778]
ENSG00000184588	PDE4B	1.02282	0.0235564	phosphodiesterase 4B, cAMP-specific [Source:HGNC Symbol;Acc:8781]
ENSG00000171408	PDE7B	1.2067	0.0218528	phosphodiesterase 7B [Source:HGNC Symbol;Acc:8792]
ENSG00000113231	PDE8B	0.859381	0.0399769	phosphodiesterase 8B [Source:HGNC Symbol;Acc:8794]
ENSG00000170962	PDGFD	1.74876	0.00294236	platelet derived growth factor D [Source:HGNC Symbol;Acc:30620]
ENSG00000175087	PDIK1L	1.20379	0.00109479	PDLIM1 interacting kinase 1 like [Source:HGNC Symbol;Acc:18981]
ENSG00000004799	PDK4	-0.523746	0.0321118	pyruvate dehydrogenase kinase, isozyme 4 [Source:HGNC Symbol;Acc:8812]
ENSG00000154553	PDLIM3	1.42111	0.0246674	PDZ and LIM domain 3 [Source:HGNC Symbol;Acc:20767]
ENSG00000090857	PDPR	0.898438	0.0257	pyruvate dehydrogenase phosphatase regulatory subunit [Source:HGNC Symbol;Acc:30264]
ENSG00000242265	PEG10	1.77113	0.0014482	paternally expressed 10 [Source:HGNC Symbol;Acc:14005]
ENSG00000124587	PEX6	-0.554772	0.0296671	peroxisomal biogenesis factor 6 [Source:HGNC Symbol;Acc:8859]
ENSG00000067057	PFKP	1.29716	0.00328367	phosphofructokinase, platelet [Source:HGNC Symbol;Acc:8878]
ENSG00000161395	PGAP3	-0.419228	0.0381285	post-GPI attachment to proteins 3 [Source:HGNC Symbol;Acc:23719]
ENSG00000185220	PGBD2	0.947055	0.0428328	piggyBac transposable element derived 2 [Source:HGNC Symbol;Acc:19399]
ENSG00000102144	PGK1	0.488883	0.0214464	phosphoglycerate kinase 1 [Source:HGNC Symbol;Acc:8896]
ENSG00000130313	PGLS	-0.487931	0.0315672	6-phosphogluconolactonase [Source:HGNC Symbol;Acc:8903]
ENSG00000013375	PGM3	0.615359	0.0247017	phosphoglucomutase 3 [Source:HGNC Symbol;Acc:8907]
ENSG00000087157	PGS1	1.12545	0.00367846	phosphatidylglycerophosphate synthase 1 [Source:HGNC Symbol;Acc:30029]
ENSG00000112137	PHACTR1	1.30123	0.0423437	phosphatase and actin regulator 1 [Source:HGNC Symbol;Acc:20990]
ENSG00000112419	PHACTR2	0.874431	0.00909005	phosphatase and actin regulator 2 [Source:HGNC Symbol;Acc:20956]
ENSG00000067177	PHKA1	1.4086	0.00469222	phosphorylase kinase, alpha 1 (muscle) [Source:HGNC Symbol;Acc:8925]
ENSG00000164776	PHKG1	1.75005	0.0403045	phosphorylase kinase, gamma 1 (muscle) [Source:HGNC Symbol;Acc:8930]
ENSG00000173868	PHOSPHO1	2.81575	0.000192974	phosphatase, orphan 1 [Source:HGNC Symbol;Acc:16815]
ENSG00000131788	PIAS3	1.23837	0.00422541	protein inhibitor of activated STAT, 3 [Source:HGNC Symbol;Acc:16861]
ENSG00000100564	PIGH	-0.739088	0.0038776	phosphatidylinositol glycan anchor biosynthesis, class H [Source:HGNC Symbol;Acc:8964]
ENSG00000142892	PIGK	0.691233	0.0248893	phosphatidylinositol glycan anchor biosynthesis, class K [Source:HGNC Symbol;Acc:8965]
ENSG00000185808	PIGP	-0.681544	0.018215	phosphatidylinositol glycan anchor biosynthesis, class P [Source:HGNC Symbol;Acc:3046]
ENSG00000078142	PIK3C3	0.561294	0.0236764	phosphatidylinositol 3-kinase, catalytic subunit type 3 [Source:HGNC Symbol;Acc:8974]
ENSG00000107959	PITRM1	0.393508	0.0317785	pitrilysin metallopeptidase 1 [Source:HGNC Symbol;Acc:17663]
ENSG00000067225	PKM	0.732194	0.0253974	pyruvate kinase, muscle [Source:HGNC Symbol;Acc:9021]
ENSG00000160447	PKN3	1.63218	0.00629852	protein kinase N3 [Source:HGNC Symbol;Acc:17999]
ENSG00000116711	PLA2G4A	1.4171	0.0179107	phospholipase A2, group IVA (cytosolic, calcium-dependent) [Source:HGNC Symbol;Acc:9035]
ENSG00000146070	PLA2G7	1.39507	0.0373554	phospholipase A2, group VII (platelet-activating factor acetylhydrolase, plasma) [Source:HGNC Symbol;Acc:9040]
ENSG00000153246	PLA2R1	1.58292	0.00641322	phospholipase A2 receptor 1, 180kDa [Source:HGNC Symbol;Acc:9042]
ENSG00000118495	PLAGL1	1.04757	0.0269354	pleiomorphic adenoma gene-like 1 [Source:HGNC Symbol;Acc:9046]
ENSG00000011422	PLAUR	1.59502	0.00945618	plasminogen activator, urokinase receptor [Source:HGNC Symbol;Acc:9053]
ENSG00000166428	PLD4	1.34107	0.0318372	phospholipase D family, member 4 [Source:HGNC Symbol;Acc:23792]
ENSG00000179598	PLD6	0.970334	0.0110888	phospholipase D family, member 6 [Source:HGNC Symbol;Acc:30447]
ENSG00000106086	PLEKHA8	1.21809	0.00305529	pleckstrin homology domain containing, family A (phosphoinositide binding specific) member 8 [Source:HGNC Symbol;Acc:30037]
ENSG00000166289	PLEKHF1	-0.912378	0.0272579	pleckstrin homology domain containing, family F (with FYVE domain) member 1 [Source:HGNC Symbol;Acc:20764]
ENSG00000175895	PLEKHF2	0.985922	0.0104523	pleckstrin homology domain containing, family F (with FYVE domain) member 2 [Source:HGNC Symbol;Acc:20757]
ENSG00000120278	PLEKHG1	1.54008	0.000506865	pleckstrin homology domain containing, family G (with RhoGef domain) member 1 [Source:HGNC Symbol;Acc:20884]
ENSG00000090924	PLEKHG2	1.53736	0.00373941	pleckstrin homology domain containing, family G (with RhoGef domain) member 2 [Source:HGNC Symbol;Acc:29515]
ENSG00000023902	PLEKHO1	0.69045	0.0245818	pleckstrin homology domain containing, family O member 1 [Source:HGNC Symbol;Acc:24310]
ENSG00000173846	PLK3	1.6496	0.00154746	polo-like kinase 3 [Source:HGNC Symbol;Acc:2154]
ENSG00000142731	PLK4	1.48528	0.0370314	polo-like kinase 4 [Source:HGNC Symbol;Acc:11397]
ENSG00000198523	PLN	3.42899	0.000699214	phospholamban [Source:HGNC Symbol;Acc:9080]
ENSG00000120756	PLS1	0.998269	0.00145429	plastin 1 [Source:HGNC Symbol;Acc:9090]
ENSG00000100979	PLTP	0.999086	0.0178485	phospholipid transfer protein [Source:HGNC Symbol;Acc:9093]
ENSG00000130300	PLVAP	1.18351	0.02833	plasmalemma vesicle associated protein [Source:HGNC Symbol;Acc:13635]
ENSG00000136040	PLXNC1	1.19846	0.00970889	plexin C1 [Source:HGNC Symbol;Acc:9106]
ENSG00000128567	PODXL	1.57782	0.000442299	podocalyxin-like [Source:HGNC Symbol;Acc:9171]
ENSG00000014138	POLA2	1.01608	0.0219156	polymerase (DNA directed), alpha 2, accessory subunit [Source:HGNC Symbol;Acc:30073]
ENSG00000170734	POLH	1.30793	0.00279178	polymerase (DNA directed), eta [Source:HGNC Symbol;Acc:9181]
ENSG00000068654	POLR1A	0.733804	0.00780634	polymerase (RNA) I polypeptide A, 194kDa [Source:HGNC Symbol;Acc:17264]
ENSG00000137054	POLR1E	0.614619	0.0394098	polymerase (RNA) I polypeptide E, 53kDa [Source:HGNC Symbol;Acc:17631]
ENSG00000058600	POLR3E	0.420192	0.033501	polymerase (RNA) III (DNA directed) polypeptide E (80kD) [Source:HGNC Symbol;Acc:30347]
ENSG00000104356	POP1	2.15251	1.89332e-05	processing of precursor 1, ribonuclease P/MRP subunit (S, cerevisiae) [Source:HGNC Symbol;Acc:30129]
ENSG00000186951	PPARA	-0.453895	0.0371611	peroxisome proliferator-activated receptor alpha [Source:HGNC Symbol;Acc:9232]
ENSG00000168938	PPIC	0.730003	0.0283796	peptidylprolyl isomerase C (cyclophilin C) [Source:HGNC Symbol;Acc:9256]
ENSG00000168781	PPIP5K1	1.01899	0.013768	diphosphoinositol pentakisphosphate kinase 1 [Source:HGNC Symbol;Acc:29023]
ENSG00000100034	PPM1F	0.705069	0.00938908	protein phosphatase, Mg2+/Mn2+ dependent, 1F [Source:HGNC Symbol;Acc:19388]
ENSG00000111110	PPM1H	1.33767	7.53487e-06	protein phosphatase, Mg2+/Mn2+ dependent, 1H [Source:HGNC Symbol;Acc:18583]
ENSG00000213889	PPM1N	-1.42909	0.0354649	protein phosphatase, Mg2+/Mn2+ dependent, 1N (putative) [Source:HGNC Symbol;Acc:26845]
ENSG00000101445	PPP1R16B	2.7213	9.6783e-06	protein phosphatase 1, regulatory subunit 16B [Source:HGNC Symbol;Acc:15850]
ENSG00000132825	PPP1R3D	1.1717	0.0456433	protein phosphatase 1, regulatory subunit 3D [Source:HGNC Symbol;Acc:9294]
ENSG00000235194	PPP1R3E	-0.604035	0.044856	protein phosphatase 1, regulatory subunit 3E [Source:HGNC Symbol;Acc:14943]
ENSG00000219607	PPP1R3G	-1.89953	0.0115811	protein phosphatase 1, regulatory subunit 3G [Source:HGNC Symbol;Acc:14945]
ENSG00000137713	PPP2R1B	-0.601825	0.0496441	protein phosphatase 2, regulatory subunit A, beta [Source:HGNC Symbol;Acc:9303]
ENSG00000154845	PPP4R1	0.597124	0.0385483	protein phosphatase 4, regulatory subunit 1 [Source:HGNC Symbol;Acc:9320]
ENSG00000124224	PPP4R1L	1.26016	0.029637	protein phosphatase 4, regulatory subunit 1-like [Source:HGNC Symbol;Acc:15755]
ENSG00000131238	PPT1	0.589425	0.0150968	palmitoyl-protein thioesterase 1 [Source:HGNC Symbol;Acc:9325]
ENSG00000187545	PRAMEF10	3.2293	0.0163483	PRAME family member 10 [Source:HGNC Symbol;Acc:27997]
ENSG00000198056	PRIM1	0.994413	0.0238879	primase, DNA, polypeptide 1 (49kDa) [Source:HGNC Symbol;Acc:9369]
ENSG00000175785	PRIMA1	-1.51406	0.0400125	proline rich membrane anchor 1 [Source:HGNC Symbol;Acc:18319]
ENSG00000164306	PRIMPOL	0.839234	0.0251037	primase and polymerase (DNA-directed) [Source:HGNC Symbol;Acc:26575]
ENSG00000111725	PRKAB1	0.551912	0.0394446	protein kinase, AMP-activated, beta 1 non-catalytic subunit [Source:HGNC Symbol;Acc:9378]
ENSG00000005249	PRKAR2B	1.1105	0.0295069	protein kinase, cAMP-dependent, regulatory, type II, beta [Source:HGNC Symbol;Acc:9392]
ENSG00000067606	PRKCZ	-0.66223	0.0181506	protein kinase C, zeta [Source:HGNC Symbol;Acc:9412]
ENSG00000253729	PRKDC	0.640115	0.0132845	protein kinase, DNA-activated, catalytic polypeptide [Source:HGNC Symbol;Acc:9413]
ENSG00000147471	PROSC	-0.427033	0.0166243	proline synthetase co-transcribed homolog (bacterial) [Source:HGNC Symbol;Acc:9457]
ENSG00000120685	PROSER1	0.834139	0.0353731	proline and serine rich 1 [Source:HGNC Symbol;Acc:20291]
ENSG00000136875	PRPF4	0.935467	0.00384757	pre-mRNA processing factor 4 [Source:HGNC Symbol;Acc:17349]
ENSG00000206260	PRR23A	-11.5317	0.000224841	proline rich 23A [Source:HGNC Symbol;Acc:37172]
ENSG00000163704	PRRT3	1.61595	0.0030429	proline-rich transmembrane protein 3 [Source:HGNC Symbol;Acc:26591]
ENSG00000005001	PRSS22	2.02984	0.0340763	protease, serine, 22 [Source:HGNC Symbol;Acc:14368]
ENSG00000150687	PRSS23	1.16022	0.000923435	protease, serine, 23 [Source:HGNC Symbol;Acc:14370]
ENSG00000164985	PSIP1	-0.434946	0.0381465	PC4 and SFRS1 interacting protein 1 [Source:HGNC Symbol;Acc:9527]
ENSG00000095261	PSMD5	0.803207	0.00290746	proteasome (prosome, macropain) 26S subunit, non-ATPase, 5 [Source:HGNC Symbol;Acc:9563]
ENSG00000125818	PSMF1	-0.310028	0.0225493	proteasome (prosome, macropain) inhibitor subunit 1 (PI31) [Source:HGNC Symbol;Acc:9571]
ENSG00000125384	PTGER2	2.06522	0.000885635	prostaglandin E receptor 2 (subtype EP2), 53kDa [Source:HGNC Symbol;Acc:9594]
ENSG00000160013	PTGIR	1.06484	0.0310251	prostaglandin I2 (prostacyclin) receptor (IP) [Source:HGNC Symbol;Acc:9602]
ENSG00000073756	PTGS2	2.98092	9.17441e-05	prostaglandin-endoperoxide synthase 2 (prostaglandin G/H synthase and cyclooxygenase) [Source:HGNC Symbol;Acc:9605]
ENSG00000165996	PTPLA	1.45583	0.0378893	protein tyrosine phosphatase-like (proline instead of catalytic arginine), member A [Source:HGNC Symbol;Acc:9639]
ENSG00000188921	PTPLAD2	2.66384	1.23563e-05	protein tyrosine phosphatase-like A domain containing 2 [Source:HGNC Symbol;Acc:20920]
ENSG00000196396	PTPN1	1.00651	0.000164012	protein tyrosine phosphatase, non-receptor type 1 [Source:HGNC Symbol;Acc:9642]
ENSG00000179295	PTPN11	0.406064	0.0271829	protein tyrosine phosphatase, non-receptor type 11 [Source:HGNC Symbol;Acc:9644]
ENSG00000076201	PTPN23	0.483079	0.0449314	protein tyrosine phosphatase, non-receptor type 23 [Source:HGNC Symbol;Acc:14406]
ENSG00000127329	PTPRB	0.811223	0.0476144	protein tyrosine phosphatase, receptor type, B [Source:HGNC Symbol;Acc:9665]
ENSG00000081237	PTPRC	1.17618	0.00943296	protein tyrosine phosphatase, receptor type, C [Source:HGNC Symbol;Acc:9666]
ENSG00000142949	PTPRF	-0.368365	0.0349633	protein tyrosine phosphatase, receptor type, F [Source:HGNC Symbol;Acc:9670]
ENSG00000080031	PTPRH	-0.740025	0.0241701	protein tyrosine phosphatase, receptor type, H [Source:HGNC Symbol;Acc:9672]
ENSG00000105426	PTPRS	-0.837338	0.0309098	protein tyrosine phosphatase, receptor type, S [Source:HGNC Symbol;Acc:9681]
ENSG00000110400	PVRL1	1.25226	0.00282121	poliovirus receptor-related 1 (herpesvirus entry mediator C) [Source:HGNC Symbol;Acc:9706]
ENSG00000130508	PXDN	1.07462	0.00118192	peroxidasin homolog (Drosophila) [Source:HGNC Symbol;Acc:14966]
ENSG00000115828	QPCT	1.88912	0.00182157	glutaminyl-peptide cyclotransferase [Source:HGNC Symbol;Acc:9753]
ENSG00000151576	QTRTD1	0.977555	0.00539843	queuine tRNA-ribosyltransferase domain containing 1 [Source:HGNC Symbol;Acc:25771]
ENSG00000166024	R3HCC1L	0.944177	0.0218547	R3H domain and coiled-coil containing 1-like [Source:HGNC Symbol;Acc:23512]
ENSG00000131242	RAB11FIP4	0.74985	0.0352199	RAB11 family interacting protein 4 (class II) [Source:HGNC Symbol;Acc:30267]
ENSG00000139998	RAB15	1.05399	0.00141284	RAB15, member RAS oncogene family [Source:HGNC Symbol;Acc:20150]
ENSG00000134594	RAB33A	2.78321	0.029204	RAB33A, member RAS oncogene family [Source:HGNC Symbol;Acc:9773]
ENSG00000111737	RAB35	0.896659	0.0034708	RAB35, member RAS oncogene family [Source:HGNC Symbol;Acc:9774]
ENSG00000172794	RAB37	-0.554158	0.0321334	RAB37, member RAS oncogene family [Source:HGNC Symbol;Acc:30268]
ENSG00000115839	RAB3GAP1	0.818187	0.00135856	RAB3 GTPase activating protein subunit 1 (catalytic) [Source:HGNC Symbol;Acc:17063]
ENSG00000167994	RAB3IL1	1.1567	0.0117378	RAB3A interacting protein (rabin3)-like 1 [Source:HGNC Symbol;Acc:9780]
ENSG00000144566	RAB5A	0.389471	0.0258497	RAB5A, member RAS oncogene family [Source:HGNC Symbol;Acc:9783]
ENSG00000111540	RAB5B	0.885806	0.0214856	RAB5B, member RAS oncogene family [Source:HGNC Symbol;Acc:9784]
ENSG00000222014	RAB6C	3.03828	0.0198222	RAB6C, member RAS oncogene family [Source:HGNC Symbol;Acc:16525]
ENSG00000029725	RABEP1	0.398211	0.0413342	rabaptin, RAB GTPase binding effector protein 1 [Source:HGNC Symbol;Acc:17677]
ENSG00000136933	RABEPK	0.67108	0.0113858	Rab9 effector protein with kelch motifs [Source:HGNC Symbol;Acc:16896]
ENSG00000111247	RAD51AP1	-1.52364	0.016607	RAD51 associated protein 1 [Source:HGNC Symbol;Acc:16956]
ENSG00000122679	RAMP3	0.99259	0.00765961	receptor (G protein-coupled) activity modifying protein 3 [Source:HGNC Symbol;Acc:9845]
ENSG00000132341	RAN	0.568033	0.00463176	RAN, member RAS oncogene family [Source:HGNC Symbol;Acc:9846]
ENSG00000099901	RANBP1	0.466671	0.0208066	RAN binding protein 1 [Source:HGNC Symbol;Acc:9847]
ENSG00000153201	RANBP2	0.458038	0.029377	RAN binding protein 2 [Source:HGNC Symbol;Acc:9848]
ENSG00000145715	RASA1	0.838055	0.0126671	RAS p21 protein activator (GTPase activating protein) 1 [Source:HGNC Symbol;Acc:9871]
ENSG00000105808	RASA4	-1.12994	0.0266663	RAS p21 protein activator 4 [Source:HGNC Symbol;Acc:23181]
ENSG00000075391	RASAL2	0.945713	0.0185021	RAS protein activator like 2 [Source:HGNC Symbol;Acc:9874]
ENSG00000153179	RASSF3	1.56488	0.000379127	Ras association (RalGDS/AF-6) domain family member 3 [Source:HGNC Symbol;Acc:14271]
ENSG00000162521	RBBP4	0.578617	0.0190637	retinoblastoma binding protein 4 [Source:HGNC Symbol;Acc:9887]
ENSG00000117222	RBBP5	-0.692642	0.0323419	retinoblastoma binding protein 5 [Source:HGNC Symbol;Acc:9888]
ENSG00000244462	RBM12	0.709417	0.0213078	RNA binding motif protein 12 [Source:HGNC Symbol;Acc:9898]
ENSG00000183808	RBM12B	0.9711	0.0152925	RNA binding motif protein 12B [Source:HGNC Symbol;Acc:32310]
ENSG00000139746	RBM26	0.514921	0.039695	RNA binding motif protein 26 [Source:HGNC Symbol;Acc:20327]
ENSG00000076053	RBM7	0.535164	0.0444219	RNA binding motif protein 7 [Source:HGNC Symbol;Acc:9904]
ENSG00000144642	RBMS3	-0.610657	0.0331635	RNA binding motif, single stranded interacting protein 3 [Source:HGNC Symbol;Acc:13427]
ENSG00000159200	RCAN1	0.609531	0.0436832	regulator of calcineurin 1 [Source:HGNC Symbol;Acc:3040]
ENSG00000136144	RCBTB1	0.851972	0.0130346	regulator of chromosome condensation (RCC1) and BTB (POZ) domain containing protein 1 [Source:HGNC Symbol;Acc:18243]
ENSG00000166965	RCCD1	0.748879	0.0122758	RCC1 domain containing 1 [Source:HGNC Symbol;Acc:30457]
ENSG00000117906	RCN2	0.842615	0.0086808	reticulocalbin 2, EF-hand calcium binding domain [Source:HGNC Symbol;Acc:9935]
ENSG00000167771	RCOR2	1.80363	0.0424781	REST corepressor 2 [Source:HGNC Symbol;Acc:27455]
ENSG00000004700	RECQL	1.52213	0.000203134	RecQ protein-like (DNA helicase Q1-like) [Source:HGNC Symbol;Acc:9948]
ENSG00000068615	REEP1	1.50302	0.0187551	receptor accessory protein 1 [Source:HGNC Symbol;Acc:25786]
ENSG00000054967	RELT	1.12007	0.0171937	RELT tumor necrosis factor receptor [Source:HGNC Symbol;Acc:13764]
ENSG00000111404	RERGL	3.68288	0.000274985	RERG/RAS-like [Source:HGNC Symbol;Acc:26213]
ENSG00000133119	RFC3	1.24849	0.00461824	replication factor C (activator 1) 3, 38kDa [Source:HGNC Symbol;Acc:9971]
ENSG00000128253	RFPL2	2.19242	0.0222306	ret finger protein-like 2 [Source:HGNC Symbol;Acc:9979]
ENSG00000168411	RFWD3	0.887479	0.00356929	ring finger and WD repeat domain 3 [Source:HGNC Symbol;Acc:25539]
ENSG00000150681	RGS18	1.83155	0.00637669	regulator of G-protein signaling 18 [Source:HGNC Symbol;Acc:14261]
ENSG00000186479	RGS7BP	1.34968	0.0161959	regulator of G-protein signaling 7 binding protein [Source:HGNC Symbol;Acc:23271]
ENSG00000129667	RHBDF2	0.793851	0.0270979	rhomboid 5 homolog 2 (Drosophila) [Source:HGNC Symbol;Acc:20788]
ENSG00000171792	RHNO1	0.958023	0.0288339	RAD9-HUS1-RAD1 interacting nuclear orphan 1 [Source:HGNC Symbol;Acc:28206]
ENSG00000119729	RHOQ	1.31862	1.75583e-05	ras homolog family member Q [Source:HGNC Symbol;Acc:17736]
ENSG00000126858	RHOT1	-0.649895	0.0216052	ras homolog family member T1 [Source:HGNC Symbol;Acc:21168]
ENSG00000166405	RIC3	-1.04543	0.0257083	RIC3 acetylcholine receptor chaperone [Source:HGNC Symbol;Acc:30338]
ENSG00000177181	RIMKLA	1.78396	0.0209784	ribosomal modification protein rimK-like family member A [Source:HGNC Symbol;Acc:28725]
ENSG00000174791	RIN1	-1.14783	0.034879	Ras and Rab interactor 1 [Source:HGNC Symbol;Acc:18749]
ENSG00000058729	RIOK2	0.643913	0.0280316	RIO kinase 2 [Source:HGNC Symbol;Acc:18999]
ENSG00000183421	RIPK4	1.36681	0.00214973	receptor-interacting serine-threonine kinase 4 [Source:HGNC Symbol;Acc:496]
ENSG00000117000	RLF	0.740766	0.0471602	rearranged L-myc fusion [Source:HGNC Symbol;Acc:10025]
ENSG00000115841	RMDN2	-0.724395	0.0411082	regulator of microtubule dynamics 2 [Source:HGNC Symbol;Acc:26567]
ENSG00000171865	RNASEH1	0.616405	0.0452065	ribonuclease H1 [Source:HGNC Symbol;Acc:18466]
ENSG00000135828	RNASEL	1.66988	0.00089764	ribonuclease L (2',5'-oligoisoadenylate synthetase-dependent) [Source:HGNC Symbol;Acc:10050]
ENSG00000137522	RNF121	0.617974	0.0337915	ring finger protein 121 [Source:HGNC Symbol;Acc:21070]
ENSG00000176641	RNF152	-0.898005	0.0355	ring finger protein 152 [Source:HGNC Symbol;Acc:26811]
ENSG00000158286	RNF207	0.869806	0.0347394	ring finger protein 207 [Source:HGNC Symbol;Acc:32947]
ENSG00000152193	RNF219	0.963848	0.0174622	ring finger protein 219 [Source:HGNC Symbol;Acc:20308]
ENSG00000063978	RNF4	0.465415	0.0349051	ring finger protein 4 [Source:HGNC Symbol;Acc:10067]
ENSG00000127870	RNF6	1.13614	0.00138879	ring finger protein (C3H2C3 type) 6 [Source:HGNC Symbol;Acc:10069]
ENSG00000189050	RNFT1	1.01432	0.0010557	ring finger protein, transmembrane 1 [Source:HGNC Symbol;Acc:30206]
ENSG00000023191	RNH1	0.357745	0.0271147	ribonuclease/angiogenin inhibitor 1 [Source:HGNC Symbol;Acc:10074]
ENSG00000185946	RNPC3	1.2775	0.00929455	RNA-binding region (RNP1, RRM) containing 3 [Source:HGNC Symbol;Acc:18666]
ENSG00000169855	ROBO1	0.888782	0.0455246	roundabout, axon guidance receptor, homolog 1 (Drosophila) [Source:HGNC Symbol;Acc:10249]
ENSG00000185008	ROBO2	1.72509	0.0162176	roundabout, axon guidance receptor, homolog 2 (Drosophila) [Source:HGNC Symbol;Acc:10250]
ENSG00000154133	ROBO4	0.903121	0.0343365	roundabout, axon guidance receptor, homolog 4 (Drosophila) [Source:HGNC Symbol;Acc:17985]
ENSG00000134318	ROCK2	-0.505588	0.0330668	Rho-associated, coiled-coil containing protein kinase 2 [Source:HGNC Symbol;Acc:10252]
ENSG00000245017	RP11-181C3.1	-2.15097	0.00532474	Uncharacterized protein [Source:UniProtKB/TrEMBL;Acc:G3V2P1]
ENSG00000256591	RP11-286N22.8	0.867979	0.0316129	Uncharacterized protein [Source:UniProtKB/TrEMBL;Acc:F5GXW4]
ENSG00000259132	RP11-298I3.5	-4.01344	0.00640522
ENSG00000248050	RP11-422N16.3	-2.05887	0.0173864	Uncharacterized protein [Source:UniProtKB/TrEMBL;Acc:E9PRT3]
ENSG00000258677	RP11-463D19.2	3.21587	0.0324873	Uncharacterized protein [Source:UniProtKB/TrEMBL;Acc:H3BMM0]
ENSG00000265690	RP11-5A19.5	1.3635	0.0303209
ENSG00000273259	RP11-986E7.7	-0.951273	0.0496506
ENSG00000117133	RPF1	0.918346	0.00652921	ribosome production factor 1 homolog (S, cerevisiae) [Source:HGNC Symbol;Acc:30350]
ENSG00000156313	RPGR	0.9373	0.0241694	retinitis pigmentosa GTPase regulator [Source:HGNC Symbol;Acc:10295]
ENSG00000181031	RPH3AL	1.00192	0.0015829	rabphilin 3A-like (without C2 domains) [Source:HGNC Symbol;Acc:10296]
ENSG00000152464	RPP38	0.856434	0.0236684	ribonuclease P/MRP 38kDa subunit [Source:HGNC Symbol;Acc:30329]
ENSG00000007376	RPUSD1	0.688429	0.0293608	RNA pseudouridylate synthase domain containing 1 [Source:HGNC Symbol;Acc:14173]
ENSG00000165526	RPUSD4	0.705268	0.00761821	RNA pseudouridylate synthase domain containing 4 [Source:HGNC Symbol;Acc:25898]
ENSG00000144580	RQCD1	0.558989	0.0130424	RCD1 required for cell differentiation1 homolog (S, pombe) [Source:HGNC Symbol;Acc:10445]
ENSG00000167325	RRM1	1.05356	0.00372419	ribonucleotide reductase M1 [Source:HGNC Symbol;Acc:10451]
ENSG00000155026	RSPH10B	1.85756	0.0359563	radial spoke head 10 homolog B (Chlamydomonas) [Source:HGNC Symbol;Acc:27362]
ENSG00000159216	RUNX1	0.905975	0.0146611	runt-related transcription factor 1 [Source:HGNC Symbol;Acc:10471]
ENSG00000079102	RUNX1T1	1.20602	0.032438	runt-related transcription factor 1; translocated to, 1 (cyclin D-related) [Source:HGNC Symbol;Acc:1535]
ENSG00000160753	RUSC1	0.662387	0.0390433	RUN and SH3 domain containing 1 [Source:HGNC Symbol;Acc:17153]
ENSG00000166788	SAAL1	1.39775	0.00103113	serum amyloid A-like 1 [Source:HGNC Symbol;Acc:25158]
ENSG00000211456	SACM1L	0.736016	0.00141764	SAC1 suppressor of actin mutations 1-like (yeast) [Source:HGNC Symbol;Acc:17059]
ENSG00000151835	SACS	0.930742	0.0163179	spastic ataxia of Charlevoix-Saguenay (sacsin) [Source:HGNC Symbol;Acc:10519]
ENSG00000187634	SAMD11	-1.29945	0.0158076	sterile alpha motif domain containing 11 [Source:HGNC Symbol;Acc:28706]
ENSG00000205413	SAMD9	0.974173	0.0177072	sterile alpha motif domain containing 9 [Source:HGNC Symbol;Acc:1348]
ENSG00000155307	SAMSN1	1.0616	0.0426823	SAM domain, SH3 domain and nuclear localization signals 1 [Source:HGNC Symbol;Acc:10528]
ENSG00000123453	SARDH	-0.404062	0.017537	sarcosine dehydrogenase [Source:HGNC Symbol;Acc:10536]
ENSG00000205323	SARNP	0.572267	0.0331257	SAP domain containing ribonucleoprotein [Source:HGNC Symbol;Acc:24432]
ENSG00000156876	SASS6	1.97067	0.000451807	spindle assembly 6 homolog (C, elegans) [Source:HGNC Symbol;Acc:25403]
ENSG00000227500	SCAMP4	0.844153	0.00217001	secretory carrier membrane protein 4 [Source:HGNC Symbol;Acc:30385]
ENSG00000184178	SCFD2	1.14	0.00145559	sec1 family domain containing 2 [Source:HGNC Symbol;Acc:30676]
ENSG00000007314	SCN4A	-1.76794	0.016931	sodium channel, voltage-gated, type IV, alpha subunit [Source:HGNC Symbol;Acc:10591]
ENSG00000133028	SCO1	0.676165	0.0248422	SCO1 cytochrome c oxidase assembly protein [Source:HGNC Symbol;Acc:10603]
ENSG00000146197	SCUBE3	-1.65242	0.0345519	signal peptide, CUB domain, EGF-like 3 [Source:HGNC Symbol;Acc:13655]
ENSG00000054282	SDCCAG8	0.61723	0.019757	serologically defined colon cancer antigen 8 [Source:HGNC Symbol;Acc:10671]
ENSG00000129657	SEC14L1	0.73586	0.0268976	SEC14-like 1 (S, cerevisiae) [Source:HGNC Symbol;Acc:10698]
ENSG00000100012	SEC14L3	1.39948	0.00677518	SEC14-like 3 (S, cerevisiae) [Source:HGNC Symbol;Acc:18655]
ENSG00000214491	SEC14L6	-1.89035	0.0222903	SEC14-like 6 (S, cerevisiae) [Source:HGNC Symbol;Acc:40047]
ENSG00000093183	SEC22C	0.569769	0.0245977	SEC22 vesicle trafficking protein homolog C (S, cerevisiae) [Source:HGNC Symbol;Acc:16828]
ENSG00000141574	SECTM1	1.29103	0.00120698	secreted and transmembrane 1 [Source:HGNC Symbol;Acc:10707]
ENSG00000110876	SELPLG	0.899766	0.0317376	selectin P ligand [Source:HGNC Symbol;Acc:10722]
ENSG00000092421	SEMA6A	1.19474	0.0147626	sema domain, transmembrane domain (TM), and cytoplasmic domain, (semaphorin) 6A [Source:HGNC Symbol;Acc:10738]
ENSG00000167680	SEMA6B	1.08196	0.0375044	sema domain, transmembrane domain (TM), and cytoplasmic domain, (semaphorin) 6B [Source:HGNC Symbol;Acc:10739]
ENSG00000079387	SENP1	0.656034	0.0477789	SUMO1/sentrin specific peptidase 1 [Source:HGNC Symbol;Acc:17927]
ENSG00000130766	SESN2	-0.73448	0.00105653	sestrin 2 [Source:HGNC Symbol;Acc:20746]
ENSG00000183955	SETD8	0.833534	0.0100051	SET domain containing (lysine methyltransferase) 8 [Source:HGNC Symbol;Acc:29489]
ENSG00000170364	SETMAR	1.03445	0.00335555	SET domain and mariner transposase fusion gene [Source:HGNC Symbol;Acc:10762]
ENSG00000108823	SGCA	1.43049	0.0265185	sarcoglycan, alpha (50kDa dystrophin-associated glycoprotein) [Source:HGNC Symbol;Acc:10805]
ENSG00000127990	SGCE	1.34106	0.000366717	sarcoglycan, epsilon [Source:HGNC Symbol;Acc:10808]
ENSG00000111252	SH2B3	0.916409	0.00237624	SH2B adaptor protein 3 [Source:HGNC Symbol;Acc:29605]
ENSG00000100092	SH3BP1	1.081	0.0493578	SH3-domain binding protein 1 [Source:HGNC Symbol;Acc:10824]
ENSG00000097033	SH3GLB1	0.383861	0.0163679	SH3-domain GRB2-like endophilin B1 [Source:HGNC Symbol;Acc:10833]
ENSG00000154447	SH3RF1	0.638336	0.0445261	SH3 domain containing ring finger 1 [Source:HGNC Symbol;Acc:17650]
ENSG00000035115	SH3YL1	-0.969162	0.0111235	SH3 and SYLF domain containing 1 [Source:HGNC Symbol;Acc:29546]
ENSG00000138606	SHF	-0.488666	0.0423135	Src homology 2 domain containing F [Source:HGNC Symbol;Acc:25116]
ENSG00000197417	SHPK	0.897979	0.000586786	sedoheptulokinase [Source:HGNC Symbol;Acc:1492]
ENSG00000088827	SIGLEC1	0.996169	0.0334165	sialic acid binding Ig-like lectin 1, sialoadhesin [Source:HGNC Symbol;Acc:11127]
ENSG00000105492	SIGLEC6	3.3159	0.0131132	sialic acid binding Ig-like lectin 6 [Source:HGNC Symbol;Acc:10875]
ENSG00000129450	SIGLEC9	1.23927	0.0239553	sialic acid binding Ig-like lectin 9 [Source:HGNC Symbol;Acc:10878]
ENSG00000169375	SIN3A	-0.519579	0.0254492	SIN3 transcription regulator family member A [Source:HGNC Symbol;Acc:19353]
ENSG00000196209	SIRPB2	1.67404	0.0223004	signal-regulatory protein beta 2 [Source:HGNC Symbol;Acc:16247]
ENSG00000101082	SLA2	1.19096	0.0427099	Src-like-adaptor 2 [Source:HGNC Symbol;Acc:17329]
ENSG00000109171	SLAIN2	-0.608186	0.00280337	SLAIN motif family, member 2 [Source:HGNC Symbol;Acc:29282]
ENSG00000124564	SLC17A3	1.18301	0.0106116	solute carrier family 17 (organic anion transporter), member 3 [Source:HGNC Symbol;Acc:10931]
ENSG00000079215	SLC1A3	1.38011	0.0276409	solute carrier family 1 (glial high affinity glutamate transporter), member 3 [Source:HGNC Symbol;Acc:10941]
ENSG00000144136	SLC20A1	0.559188	0.0263564	solute carrier family 20 (phosphate transporter), member 1 [Source:HGNC Symbol;Acc:10946]
ENSG00000213901	SLC23A3	1.48115	0.0127318	solute carrier family 23, member 3 [Source:HGNC Symbol;Acc:20601]
ENSG00000155886	SLC24A2	-4.87964	0.00145631	solute carrier family 24 (sodium/potassium/calcium exchanger), member 2 [Source:HGNC Symbol;Acc:10976]
ENSG00000147454	SLC25A37	-0.605923	0.021754	solute carrier family 25 (mitochondrial iron transporter), member 37 [Source:HGNC Symbol;Acc:29786]
ENSG00000141437	SLC25A52	-2.22408	0.00763223	solute carrier family 25, member 52 [Source:HGNC Symbol;Acc:23324]
ENSG00000083807	SLC27A5	-0.410433	0.0304644	solute carrier family 27 (fatty acid transporter), member 5 [Source:HGNC Symbol;Acc:10999]
ENSG00000059804	SLC2A3	1.14216	0.0499359	solute carrier family 2 (facilitated glucose transporter), member 3 [Source:HGNC Symbol;Acc:11007]
ENSG00000127526	SLC35E1	-0.424535	0.00383349	solute carrier family 35, member E1 [Source:HGNC Symbol;Acc:20803]
ENSG00000215790	SLC35E2	2.38721	0.00015283	solute carrier family 35, member E2 [Source:HGNC Symbol;Acc:20863]
ENSG00000176273	SLC35G1	1.35215	0.0147976	solute carrier family 35, member G1 [Source:HGNC Symbol;Acc:26607]
ENSG00000111371	SLC38A1	0.819318	0.0466387	solute carrier family 38, member 1 [Source:HGNC Symbol;Acc:13447]
ENSG00000169507	SLC38A11	-1.06146	0.0492958	solute carrier family 38, member 11 [Source:HGNC Symbol;Acc:26836]
ENSG00000196950	SLC39A10	1.16874	0.00340276	solute carrier family 39 (zinc transporter), member 10 [Source:HGNC Symbol;Acc:20861]
ENSG00000204385	SLC44A4	-2.93792	0.0361348	solute carrier family 44, member 4 [Source:HGNC Symbol;Acc:13941]
ENSG00000162426	SLC45A1	1.94315	0.0455504	solute carrier family 45, member 1 [Source:HGNC Symbol;Acc:17939]
ENSG00000163959	SLC51A	0.735709	0.0424352	solute carrier family 51, alpha subunit [Source:HGNC Symbol;Acc:29955]
ENSG00000186198	SLC51B	2.99385	0.00735175	solute carrier family 51, beta subunit [Source:HGNC Symbol;Acc:29956]
ENSG00000196517	SLC6A9	1.49054	0.0317098	solute carrier family 6 (neurotransmitter transporter, glycine), member 9 [Source:HGNC Symbol;Acc:11056]
ENSG00000103064	SLC7A6	1.58707	0.006004	solute carrier family 7 (amino acid transporter light chain, y+L system), member 6 [Source:HGNC Symbol;Acc:11064]
ENSG00000090020	SLC9A1	1.22836	0.0034122	solute carrier family 9, subfamily A (NHE1, cation proton antiporter 1), member 1 [Source:HGNC Symbol;Acc:11071]
ENSG00000198689	SLC9A6	1.022	0.00340043	solute carrier family 9, subfamily A (NHE6, cation proton antiporter 6), member 6 [Source:HGNC Symbol;Acc:11079]
ENSG00000084453	SLCO1A2	-1.01258	0.0429223	solute carrier organic anion transporter family, member 1A2 [Source:HGNC Symbol;Acc:10956]
ENSG00000149346	SLX4IP	1.90951	0.00887863	SLX4 interacting protein [Source:HGNC Symbol;Acc:16225]
ENSG00000099956	SMARCB1	-0.433902	0.0368565	SWI/SNF related, matrix associated, actin dependent regulator of chromatin, subfamily b, member 1 [Source:HGNC Symbol;Acc:11103]
ENSG00000167447	SMG8	1.59891	0.000319941	SMG8 nonsense mediated mRNA decay factor [Source:HGNC Symbol;Acc:25551]
ENSG00000105771	SMG9	-0.601705	0.0213864	SMG9 nonsense mediated mRNA decay factor [Source:HGNC Symbol;Acc:25763]
ENSG00000267795	SMIM22	-3.26891	0.0306254	small integral membrane protein 22 [Source:HGNC Symbol;Acc:48329]
ENSG00000259120	SMIM6	1.1834	0.0226384	small integral membrane protein 6 [Source:HGNC Symbol;Acc:40032]
ENSG00000214046	SMIM7	-0.359196	0.0443925	small integral membrane protein 7 [Source:HGNC Symbol;Acc:28419]
ENSG00000112562	SMOC2	2.45706	0.00401156	SPARC related modular calcium binding 2 [Source:HGNC Symbol;Acc:20323]
ENSG00000103056	SMPD3	1.44075	0.00376988	sphingomyelin phosphodiesterase 3, neutral membrane (neutral sphingomyelinase II) [Source:HGNC Symbol;Acc:14240]
ENSG00000123415	SMUG1	-0.554007	0.0074196	single-strand-selective monofunctional uracil-DNA glycosylase 1 [Source:HGNC Symbol;Acc:17148]
ENSG00000185420	SMYD3	0.762509	0.032974	SET and MYND domain containing 3 [Source:HGNC Symbol;Acc:15513]
ENSG00000023608	SNAPC1	1.26504	0.00775543	small nuclear RNA activating complex, polypeptide 1, 43kDa [Source:HGNC Symbol;Acc:11134]
ENSG00000101298	SNPH	1.3525	0.0400969	syntaphilin [Source:HGNC Symbol;Acc:15931]
ENSG00000124380	SNRNP27	-0.72688	0.0468368	small nuclear ribonucleoprotein 27kDa (U4/U6,U5) [Source:HGNC Symbol;Acc:30240]
ENSG00000131876	SNRPA1	0.513996	0.0290927	small nuclear ribonucleoprotein polypeptide A' [Source:HGNC Symbol;Acc:11152]
ENSG00000167208	SNX20	1.40132	0.0138413	sorting nexin 20 [Source:HGNC Symbol;Acc:30390]
ENSG00000048471	SNX29	0.832333	0.0140788	sorting nexin 29 [Source:HGNC Symbol;Acc:30542]
ENSG00000089006	SNX5	0.391243	0.0308815	sorting nexin 5 [Source:HGNC Symbol;Acc:14969]
ENSG00000106266	SNX8	0.817132	0.00510745	sorting nexin 8 [Source:HGNC Symbol;Acc:14972]
ENSG00000180008	SOCS4	0.959944	0.00230271	suppressor of cytokine signaling 4 [Source:HGNC Symbol;Acc:19392]
ENSG00000214338	SOGA3	2.54426	0.028485	SOGA family member 3 [Source:HGNC Symbol;Acc:21494]
ENSG00000154556	SORBS2	-0.343939	0.0494393	sorbin and SH3 domain containing 2 [Source:HGNC Symbol;Acc:24098]
ENSG00000100485	SOS2	-0.648063	0.0393437	son of sevenless homolog 2 (Drosophila) [Source:HGNC Symbol;Acc:11188]
ENSG00000186212	SOWAHB	1.11532	0.00717201	sosondowah ankyrin repeat domain family member B [Source:HGNC Symbol;Acc:32958]
ENSG00000187808	SOWAHD	1.48337	0.0408988	sosondowah ankyrin repeat domain family member D [Source:HGNC Symbol;Acc:32960]
ENSG00000105866	SP4	1.5682	0.0023753	Sp4 transcription factor [Source:HGNC Symbol;Acc:11209]
ENSG00000076382	SPAG5	0.782081	0.0243483	sperm associated antigen 5 [Source:HGNC Symbol;Acc:13452]
ENSG00000167523	SPATA33	1.04291	0.00513806	spermatogenesis associated 33 [Source:HGNC Symbol;Acc:26463]
ENSG00000214300	SPDYE3	-1.56424	0.00586955	speedy/RINGO cell cycle regulator family member E3 [Source:HGNC Symbol;Acc:35462]
ENSG00000166211	SPIC	4.34878	2.75268e-06	Spi-C transcription factor (Spi-1/PU,1 related) [Source:HGNC Symbol;Acc:29549]
ENSG00000167642	SPINT2	0.892755	0.0232263	serine peptidase inhibitor, Kunitz type, 2 [Source:HGNC Symbol;Acc:11247]
ENSG00000121067	SPOP	-0.437478	0.00313596	speckle-type POZ protein [Source:HGNC Symbol;Acc:11254]
ENSG00000144228	SPOPL	-0.674511	0.0157405	speckle-type POZ protein-like [Source:HGNC Symbol;Acc:27934]
ENSG00000168939	SPRY3	2.09682	0.000131044	sprouty homolog 3 (Drosophila) [Source:HGNC Symbol;Acc:11271]
ENSG00000175093	SPSB4	2.3414	0.00154931	splA/ryanodine receptor domain and SOCS box containing 4 [Source:HGNC Symbol;Acc:30630]
ENSG00000100596	SPTLC2	1.50275	3.21369e-05	serine palmitoyltransferase, long chain base subunit 2 [Source:HGNC Symbol;Acc:11278]
ENSG00000165389	SPTSSA	0.875427	0.00513962	serine palmitoyltransferase, small subunit A [Source:HGNC Symbol;Acc:20361]
ENSG00000112658	SRF	0.530012	0.0420008	serum response factor (c-fos serum response element-binding transcription factor) [Source:HGNC Symbol;Acc:11291]
ENSG00000185739	SRL	1.85131	0.0222424	sarcalumenin [Source:HGNC Symbol;Acc:11295]
ENSG00000100104	SRRD	-0.7047	0.0294445	SRR1 domain containing [Source:HGNC Symbol;Acc:33910]
ENSG00000133226	SRRM1	-0.44231	0.0385838	serine/arginine repetitive matrix 1 [Source:HGNC Symbol;Acc:16638]
ENSG00000136450	SRSF1	0.292875	0.028867	serine/arginine-rich splicing factor 1 [Source:HGNC Symbol;Acc:10780]
ENSG00000173465	SSSCA1	0.696835	0.0236264	Sjogren syndrome/scleroderma autoantigen 1 [Source:HGNC Symbol;Acc:11328]
ENSG00000160075	SSU72	-0.365687	0.0228019	SSU72 RNA polymerase II CTD phosphatase homolog (S, cerevisiae) [Source:HGNC Symbol;Acc:25016]
ENSG00000149418	ST14	0.859167	0.0120377	suppression of tumorigenicity 14 (colon carcinoma) [Source:HGNC Symbol;Acc:11344]
ENSG00000136840	ST6GALNAC4	1.47282	0.00505213	ST6 (alpha-N-acetyl-neuraminyl-2,3-beta-galactosyl-1,3)-N-acetylgalactosaminide alpha-2,6-sialyltransferase 4 [Source:HGNC Symbol;Acc:17846]
ENSG00000136011	STAB2	1.3393	0.0118808	stabilin 2 [Source:HGNC Symbol;Acc:18629]
ENSG00000136738	STAM	0.659138	0.0338481	signal transducing adaptor molecule (SH3 domain and ITAM motif) 1 [Source:HGNC Symbol;Acc:11357]
ENSG00000133121	STARD13	1.07124	0.00383744	StAR-related lipid transfer (START) domain containing 13 [Source:HGNC Symbol;Acc:19164]
ENSG00000010270	STARD3NL	0.753072	0.0259539	STARD3 N-terminal like [Source:HGNC Symbol;Acc:19169]
ENSG00000130052	STARD8	1.53855	0.00239472	StAR-related lipid transfer (START) domain containing 8 [Source:HGNC Symbol;Acc:19161]
ENSG00000164647	STEAP1	0.912125	0.0135334	six transmembrane epithelial antigen of the prostate 1 [Source:HGNC Symbol;Acc:11378]
ENSG00000157214	STEAP2	-1.05204	0.0266111	STEAP family member 2, metalloreductase [Source:HGNC Symbol;Acc:17885]
ENSG00000072786	STK10	0.914252	0.0164703	serine/threonine kinase 10 [Source:HGNC Symbol;Acc:11388]
ENSG00000112079	STK38	0.591243	0.0264702	serine/threonine kinase 38 [Source:HGNC Symbol;Acc:17847]
ENSG00000211455	STK38L	0.738923	0.0196522	serine/threonine kinase 38 like [Source:HGNC Symbol;Acc:17848]
ENSG00000143093	STRIP1	1.03747	0.000499652	striatin interacting protein 1 [Source:HGNC Symbol;Acc:25916]
ENSG00000106089	STX1A	2.30774	0.000147405	syntaxin 1A (brain) [Source:HGNC Symbol;Acc:11433]
ENSG00000166900	STX3	0.749176	0.0419789	syntaxin 3 [Source:HGNC Symbol;Acc:11438]
ENSG00000166263	STXBP4	1.36582	0.034935	syntaxin binding protein 4 [Source:HGNC Symbol;Acc:19694]
ENSG00000164506	STXBP5	1.45338	0.00403577	syntaxin binding protein 5 (tomosyn) [Source:HGNC Symbol;Acc:19665]
ENSG00000136143	SUCLA2	0.724632	0.0258119	succinate-CoA ligase, ADP-forming, beta subunit [Source:HGNC Symbol;Acc:11448]
ENSG00000198829	SUCNR1	-1.51808	0.000222831	succinate receptor 1 [Source:HGNC Symbol;Acc:4542]
ENSG00000107882	SUFU	1.35295	0.0001421	suppressor of fused homolog (Drosophila) [Source:HGNC Symbol;Acc:16466]
ENSG00000064607	SUGP2	0.871574	0.0182031	SURP and G patch domain containing 2 [Source:HGNC Symbol;Acc:18641]
ENSG00000144455	SUMF1	-0.585091	0.0124676	sulfatase modifying factor 1 [Source:HGNC Symbol;Acc:20376]
ENSG00000092201	SUPT16H	0.59928	0.00268552	suppressor of Ty 16 homolog (S, cerevisiae) [Source:HGNC Symbol;Acc:11465]
ENSG00000148291	SURF2	-0.968149	0.000686369	surfeit 2 [Source:HGNC Symbol;Acc:11475]
ENSG00000099994	SUSD2	1.42918	0.0139431	sushi domain containing 2 [Source:HGNC Symbol;Acc:30667]
ENSG00000161860	SYCE2	-1.84327	0.0465473	synaptonemal complex central element protein 2 [Source:HGNC Symbol;Acc:27411]
ENSG00000181392	SYNE4	-0.864052	0.0225409	spectrin repeat containing, nuclear envelope family member 4 [Source:HGNC Symbol;Acc:26703]
ENSG00000172403	SYNPO2	1.37584	0.00936104	synaptopodin 2 [Source:HGNC Symbol;Acc:17732]
ENSG00000008282	SYPL1	0.506704	0.00687246	synaptophysin-like 1 [Source:HGNC Symbol;Acc:11507]
ENSG00000204070	SYS1	-0.616509	0.0115551	SYS1 Golgi-localized integral membrane protein homolog (S, cerevisiae) [Source:HGNC Symbol;Acc:16162]
ENSG00000103528	SYT17	-0.616057	0.0382798	synaptotagmin XVII [Source:HGNC Symbol;Acc:24119]
ENSG00000142765	SYTL1	1.28738	0.0207512	synaptotagmin-like 1 [Source:HGNC Symbol;Acc:15584]
ENSG00000147041	SYTL5	1.04533	0.026662	synaptotagmin-like 5 [Source:HGNC Symbol;Acc:15589]
ENSG00000141384	TAF4B	-1.4499	0.0448594	TAF4b RNA polymerase II, TATA box binding protein (TBP)-associated factor, 105kDa [Source:HGNC Symbol;Acc:11538]
ENSG00000106290	TAF6	0.615514	0.0455989	TAF6 RNA polymerase II, TATA box binding protein (TBP)-associated factor, 80kDa [Source:HGNC Symbol;Acc:11540]
ENSG00000137413	TAF8	0.578566	0.00956038	TAF8 RNA polymerase II, TATA box binding protein (TBP)-associated factor, 43kDa [Source:HGNC Symbol;Acc:17300]
ENSG00000085231	TAF9	0.542056	0.0490177	TAF9 RNA polymerase II, TATA box binding protein (TBP)-associated factor, 32kDa [Source:HGNC Symbol;Acc:11542]
ENSG00000136560	TANK	0.446405	0.0404068	TRAF family member-associated NFKB activator [Source:HGNC Symbol;Acc:11562]
ENSG00000113407	TARS	0.589554	0.0300969	threonyl-tRNA synthetase [Source:HGNC Symbol;Acc:11572]
ENSG00000185418	TARSL2	0.859952	0.0136737	threonyl-tRNA synthetase-like 2 [Source:HGNC Symbol;Acc:24728]
ENSG00000256436	TAS2R31	-4.10532	0.0348595	taste receptor, type 2, member 31 [Source:HGNC Symbol;Acc:19113]
ENSG00000089123	TASP1	0.944936	0.0492163	taspase, threonine aspartase, 1 [Source:HGNC Symbol;Acc:15859]
ENSG00000111490	TBC1D30	1.89095	0.0103593	TBC1 domain family, member 30 [Source:HGNC Symbol;Acc:29164]
ENSG00000133138	TBC1D8B	-0.924753	0.0132635	TBC1 domain family, member 8B (with GRAM domain) [Source:HGNC Symbol;Acc:24715]
ENSG00000183735	TBK1	0.632023	0.0130209	TANK-binding kinase 1 [Source:HGNC Symbol;Acc:11584]
ENSG00000121068	TBX2	1.54052	0.00364862	T-box 2 [Source:HGNC Symbol;Acc:11597]
ENSG00000165929	TC2N	1.09181	0.028006	tandem C2 domains, nuclear [Source:HGNC Symbol;Acc:19859]
ENSG00000204219	TCEA3	-0.405495	0.0285847	transcription elongation factor A (SII), 3 [Source:HGNC Symbol;Acc:11615]
ENSG00000140262	TCF12	0.596303	0.00553717	transcription factor 12 [Source:HGNC Symbol;Acc:11623]
ENSG00000118526	TCF21	1.78912	0.00158002	transcription factor 21 [Source:HGNC Symbol;Acc:11632]
ENSG00000141002	TCF25	-0.366733	0.0411853	transcription factor 25 (basic helix-loop-helix) [Source:HGNC Symbol;Acc:29181]
ENSG00000176148	TCP11L1	1.27342	0.0106448	t-complex 11, testis-specific-like 1 [Source:HGNC Symbol;Acc:25655]
ENSG00000166046	TCP11L2	1.23053	0.0155778	t-complex 11, testis-specific-like 2 [Source:HGNC Symbol;Acc:28627]
ENSG00000119977	TCTN3	0.599173	0.0161126	tectonic family member 3 [Source:HGNC Symbol;Acc:24519]
ENSG00000156414	TDRD9	2.55139	0.00670449	tudor domain containing 9 [Source:HGNC Symbol;Acc:20122]
ENSG00000182134	TDRKH	0.996069	0.0322679	tudor and KH domain containing [Source:HGNC Symbol;Acc:11713]
ENSG00000109927	TECTA	2.07069	0.000253982	tectorin alpha [Source:HGNC Symbol;Acc:11720]
ENSG00000135269	TES	0.970579	0.0155545	testis derived transcript (3 LIM domains) [Source:HGNC Symbol;Acc:14620]
ENSG00000136891	TEX10	1.1025	0.00145596	testis expressed 10 [Source:HGNC Symbol;Acc:25988]
ENSG00000133863	TEX15	-1.75578	0.0450195	testis expressed 15 [Source:HGNC Symbol;Acc:11738]
ENSG00000162851	TFB2M	0.822917	0.00859203	transcription factor B2, mitochondrial [Source:HGNC Symbol;Acc:18559]
ENSG00000160181	TFF2	-2.39831	0.0216145	trefoil factor 2 [Source:HGNC Symbol;Acc:11756]
ENSG00000105825	TFPI2	1.67935	0.00726202	tissue factor pathway inhibitor 2 [Source:HGNC Symbol;Acc:11761]
ENSG00000163235	TGFA	0.696527	0.0445682	transforming growth factor, alpha [Source:HGNC Symbol;Acc:11765]
ENSG00000105329	TGFB1	1.05889	0.00273247	transforming growth factor, beta 1 [Source:HGNC Symbol;Acc:11766]
ENSG00000119699	TGFB3	0.945871	0.043054	transforming growth factor, beta 3 [Source:HGNC Symbol;Acc:11769]
ENSG00000163810	TGM4	-5.62991	0.0465227	transglutaminase 4 [Source:HGNC Symbol;Acc:11780]
ENSG00000129028	THAP10	-1.90399	0.000604616	THAP domain containing 10 [Source:HGNC Symbol;Acc:23193]
ENSG00000185875	THNSL1	-0.728891	0.00408428	threonine synthase-like 1 (S, cerevisiae) [Source:HGNC Symbol;Acc:26160]
ENSG00000090534	THPO	-0.672226	0.0398822	thrombopoietin [Source:HGNC Symbol;Acc:11795]
ENSG00000005108	THSD7A	-1.27278	0.00415117	thrombospondin, type I, domain containing 7A [Source:HGNC Symbol;Acc:22207]
ENSG00000144229	THSD7B	-1.51814	0.0479694	thrombospondin, type I, domain containing 7B [Source:HGNC Symbol;Acc:29348]
ENSG00000259431	THTPA	1.64642	0.00165511	thiamine triphosphatase [Source:HGNC Symbol;Acc:18987]
ENSG00000066056	TIE1	0.80813	0.0284217	tyrosine kinase with immunoglobulin-like and EGF-like domains 1 [Source:HGNC Symbol;Acc:11809]
ENSG00000179886	TIGD5	1.44492	0.000938303	tigger transposable element derived 5 [Source:HGNC Symbol;Acc:18336]
ENSG00000145850	TIMD4	4.33059	4.27327e-08	T-cell immunoglobulin and mucin domain containing 4 [Source:HGNC Symbol;Acc:25132]
ENSG00000111602	TIMELESS	1.06118	0.00598504	timeless circadian clock [Source:HGNC Symbol;Acc:11813]
ENSG00000204152	TIMM23B	2.95679	1.3204e-05	translocase of inner mitochondrial membrane 23 homolog B (yeast) [Source:HGNC Symbol;Acc:23581]
ENSG00000035862	TIMP2	0.633656	0.0380156	TIMP metallopeptidase inhibitor 2 [Source:HGNC Symbol;Acc:11821]
ENSG00000142910	TINAGL1	1.51152	0.00077281	tubulointerstitial nephritis antigen-like 1 [Source:HGNC Symbol;Acc:19168]
ENSG00000119139	TJP2	0.438553	0.00931316	tight junction protein 2 [Source:HGNC Symbol;Acc:11828]
ENSG00000101342	TLDC2	1.325	0.0473781	TBC/LysM-associated domain containing 2 [Source:HGNC Symbol;Acc:16112]
ENSG00000104953	TLE6	1.44431	0.0382919	transducin-like enhancer of split 6 (E(sp1) homolog, Drosophila) [Source:HGNC Symbol;Acc:30788]
ENSG00000163762	TM4SF18	3.19837	1.84818e-07	transmembrane 4 L six family member 18 [Source:HGNC Symbol;Acc:25181]
ENSG00000172765	TMCC1	0.592822	0.0310746	transmembrane and coiled-coil domain family 1 [Source:HGNC Symbol;Acc:29116]
ENSG00000150403	TMCO3	0.576913	0.0492184	transmembrane and coiled-coil domains 3 [Source:HGNC Symbol;Acc:20329]
ENSG00000144868	TMEM108	-3.39236	0.029876	transmembrane protein 108 [Source:HGNC Symbol;Acc:28451]
ENSG00000213533	TMEM110	1.05455	0.00104793	transmembrane protein 110 [Source:HGNC Symbol;Acc:30526]
ENSG00000198270	TMEM116	0.811026	0.0489895	transmembrane protein 116 [Source:HGNC Symbol;Acc:25084]
ENSG00000132406	TMEM128	1.02547	0.00475579	transmembrane protein 128 [Source:HGNC Symbol;Acc:28201]
ENSG00000075568	TMEM131	-0.527481	0.0208969	transmembrane protein 131 [Source:HGNC Symbol;Acc:30366]
ENSG00000151952	TMEM132D	1.92348	0.017724	transmembrane protein 132D [Source:HGNC Symbol;Acc:29411]
ENSG00000180061	TMEM150B	2.05452	0.00967687	transmembrane protein 150B [Source:HGNC Symbol;Acc:34415]
ENSG00000205269	TMEM170B	0.688635	0.0492169	transmembrane protein 170B [Source:HGNC Symbol;Acc:34244]
ENSG00000151353	TMEM18	-0.432693	0.0386965	transmembrane protein 18 [Source:HGNC Symbol;Acc:25257]
ENSG00000138111	TMEM180	-1.092	0.00180951	transmembrane protein 180 [Source:HGNC Symbol;Acc:26196]
ENSG00000170417	TMEM182	1.74878	0.00727444	transmembrane protein 182 [Source:HGNC Symbol;Acc:26391]
ENSG00000170088	TMEM192	-0.34099	0.0427488	transmembrane protein 192 [Source:HGNC Symbol;Acc:26775]
ENSG00000131634	TMEM204	0.828086	0.0422961	transmembrane protein 204 [Source:HGNC Symbol;Acc:14158]
ENSG00000119777	TMEM214	-0.369687	0.0383288	transmembrane protein 214 [Source:HGNC Symbol;Acc:25983]
ENSG00000224982	TMEM233	-3.08576	0.0444636	transmembrane protein 233 [Source:HGNC Symbol;Acc:37219]
ENSG00000135185	TMEM243	0.994672	0.0190075	transmembrane protein 243, mitochondrial [Source:HGNC Symbol;Acc:21707]
ENSG00000184497	TMEM255B	1.37654	0.0171488	transmembrane protein 255B [Source:HGNC Symbol;Acc:28297]
ENSG00000196932	TMEM26	1.09998	0.0203509	transmembrane protein 26 [Source:HGNC Symbol;Acc:28550]
ENSG00000182107	TMEM30B	-0.713853	0.021425	transmembrane protein 30B [Source:HGNC Symbol;Acc:27254]
ENSG00000072954	TMEM38A	-1.22052	0.000199026	transmembrane protein 38A [Source:HGNC Symbol;Acc:28462]
ENSG00000095209	TMEM38B	0.700911	0.0465207	transmembrane protein 38B [Source:HGNC Symbol;Acc:25535]
ENSG00000145014	TMEM44	-1.47862	0.00622362	transmembrane protein 44 [Source:HGNC Symbol;Acc:25120]
ENSG00000164983	TMEM65	0.830978	0.0291863	transmembrane protein 65 [Source:HGNC Symbol;Acc:25203]
ENSG00000151117	TMEM86A	2.05485	7.62368e-05	transmembrane protein 86A [Source:HGNC Symbol;Acc:26890]
ENSG00000175348	TMEM9B	0.742739	0.0299609	TMEM9 domain family, member B [Source:HGNC Symbol;Acc:1168]
ENSG00000125247	TMTC4	0.885117	0.00524694	transmembrane and tetratricopeptide repeat containing 4 [Source:HGNC Symbol;Acc:25904]
ENSG00000213593	TMX2	0.439862	0.0201783	thioredoxin-related transmembrane protein 2 [Source:HGNC Symbol;Acc:30739]
ENSG00000041982	TNC	1.2838	0.0294517	tenascin C [Source:HGNC Symbol;Acc:5318]
ENSG00000104689	TNFRSF10A	1.21041	0.0230379	tumor necrosis factor receptor superfamily, member 10a [Source:HGNC Symbol;Acc:11904]
ENSG00000173535	TNFRSF10C	1.31918	0.0353324	tumor necrosis factor receptor superfamily, member 10c, decoy without an intracellular domain [Source:HGNC Symbol;Acc:11906]
ENSG00000239697	TNFSF12	0.576355	0.0291421	tumor necrosis factor (ligand) superfamily, member 12 [Source:HGNC Symbol;Acc:11927]
ENSG00000117586	TNFSF4	1.66137	0.0156324	tumor necrosis factor (ligand) superfamily, member 4 [Source:HGNC Symbol;Acc:11934]
ENSG00000154310	TNIK	-1.26849	0.00731344	TRAF2 and NCK interacting kinase [Source:HGNC Symbol;Acc:30765]
ENSG00000149115	TNKS1BP1	0.351846	0.0433138	tankyrase 1 binding protein 1, 182kDa [Source:HGNC Symbol;Acc:19081]
ENSG00000132773	TOE1	1.1349	0.00518852	target of EGR1, member 1 (nuclear) [Source:HGNC Symbol;Acc:15954]
ENSG00000100216	TOMM22	0.584782	0.0106645	translocase of outer mitochondrial membrane 22 homolog (yeast) [Source:HGNC Symbol;Acc:18002]
ENSG00000143337	TOR1AIP1	0.568161	0.0307354	torsin A interacting protein 1 [Source:HGNC Symbol;Acc:29456]
ENSG00000124191	TOX2	1.48304	0.0112146	TOX high mobility group box family member 2 [Source:HGNC Symbol;Acc:16095]
ENSG00000103460	TOX3	-1.36077	0.00623384	TOX high mobility group box family member 3 [Source:HGNC Symbol;Acc:11972]
ENSG00000143514	TP53BP2	-0.737405	0.0223433	tumor protein p53 binding protein, 2 [Source:HGNC Symbol;Acc:12000]
ENSG00000172315	TP53RK	1.50173	0.000155657	TP53 regulating kinase [Source:HGNC Symbol;Acc:16197]
ENSG00000167460	TPM4	0.614306	0.018101	tropomyosin 4 [Source:HGNC Symbol;Acc:12013]
ENSG00000134900	TPP2	0.468992	0.0360753	tripeptidyl peptidase II [Source:HGNC Symbol;Acc:12016]
ENSG00000159713	TPPP3	1.68906	0.0227569	tubulin polymerization-promoting protein family member 3 [Source:HGNC Symbol;Acc:24162]
ENSG00000172236	TPSAB1	1.55428	0.0376354	tryptase alpha/beta 1 [Source:HGNC Symbol;Acc:12019]
ENSG00000269113	TRABD2B	-1.3066	0.00526376	TraB domain containing 2B [Source:HGNC Symbol;Acc:44200]
ENSG00000056972	TRAF3IP2	-0.655328	0.027436	TRAF3 interacting protein 2 [Source:HGNC Symbol;Acc:1343]
ENSG00000168538	TRAPPC11	0.871183	0.00941545	trafficking protein particle complex 11 [Source:HGNC Symbol;Acc:25751]
ENSG00000113597	TRAPPC13	0.548721	0.0453417	trafficking protein particle complex 13 [Source:HGNC Symbol;Acc:25828]
ENSG00000124496	TRERF1	1.47751	0.0123395	transcriptional regulating factor 1 [Source:HGNC Symbol;Acc:18273]
ENSG00000183479	TREX2	3.41689	0.00479707	three prime repair exonuclease 2 [Source:HGNC Symbol;Acc:12270]
ENSG00000132109	TRIM21	1.08429	0.00188878	tripartite motif containing 21 [Source:HGNC Symbol;Acc:11312]
ENSG00000108395	TRIM37	1.06788	0.00103402	tripartite motif containing 37 [Source:HGNC Symbol;Acc:7523]
ENSG00000166326	TRIM44	0.491263	0.0414442	tripartite motif containing 44 [Source:HGNC Symbol;Acc:19016]
ENSG00000134253	TRIM45	1.56596	0.0102552	tripartite motif containing 45 [Source:HGNC Symbol;Acc:19018]
ENSG00000183718	TRIM52	1.40158	0.00108722	tripartite motif containing 52 [Source:HGNC Symbol;Acc:19024]
ENSG00000169871	TRIM56	0.851586	0.0110194	tripartite motif containing 56 [Source:HGNC Symbol;Acc:19028]
ENSG00000099899	TRMT2A	-0.469239	0.0310386	tRNA methyltransferase 2 homolog A (S, cerevisiae) [Source:HGNC Symbol;Acc:24974]
ENSG00000253368	TRNP1	1.1549	0.0184217	TMF1-regulated nuclear protein 1 [Source:HGNC Symbol;Acc:34348]
ENSG00000116747	TROVE2	0.538513	0.0241194	TROVE domain family, member 2 [Source:HGNC Symbol;Acc:11313]
ENSG00000083067	TRPM3	-2.10987	0.00690277	transient receptor potential cation channel, subfamily M, member 3 [Source:HGNC Symbol;Acc:17992]
ENSG00000130529	TRPM4	0.444782	0.0481642	transient receptor potential cation channel, subfamily M, member 4 [Source:HGNC Symbol;Acc:17993]
ENSG00000104447	TRPS1	1.31892	0.00550101	trichorhinophalangeal syndrome I [Source:HGNC Symbol;Acc:12340]
ENSG00000187688	TRPV2	1.44462	0.00214117	transient receptor potential cation channel, subfamily V, member 2 [Source:HGNC Symbol;Acc:18082]
ENSG00000123297	TSFM	0.553918	0.0150537	Ts translation elongation factor, mitochondrial [Source:HGNC Symbol;Acc:12367]
ENSG00000110900	TSPAN11	1.79739	0.0033595	tetraspanin 11 [Source:HGNC Symbol;Acc:30795]
ENSG00000158526	TSR2	-0.51158	0.0227335	TSR2, 20S rRNA accumulation, homolog (S, cerevisiae) [Source:HGNC Symbol;Acc:25455]
ENSG00000168026	TTC21A	1.08449	0.0493978	tetratricopeptide repeat domain 21A [Source:HGNC Symbol;Acc:30761]
ENSG00000006555	TTC22	-1.0695	0.0152823	tetratricopeptide repeat domain 22 [Source:HGNC Symbol;Acc:26067]
ENSG00000018699	TTC27	1.05838	0.00930484	tetratricopeptide repeat domain 27 [Source:HGNC Symbol;Acc:25986]
ENSG00000137941	TTLL7	-0.897917	0.0463452	tubulin tyrosine ligase-like family, member 7 [Source:HGNC Symbol;Acc:26242]
ENSG00000155657	TTN	1.40858	0.0263698	titin [Source:HGNC Symbol;Acc:12403]
ENSG00000166402	TUB	1.61461	0.00557159	tubby bipartite transcription factor [Source:HGNC Symbol;Acc:12406]
ENSG00000167552	TUBA1A	0.857017	0.0288185	tubulin, alpha 1a [Source:HGNC Symbol;Acc:20766]
ENSG00000123416	TUBA1B	0.784829	0.00295141	tubulin, alpha 1b [Source:HGNC Symbol;Acc:18809]
ENSG00000104833	TUBB4A	2.11981	0.00698219	tubulin, beta 4A class IVa [Source:HGNC Symbol;Acc:20774]
ENSG00000130338	TULP4	1.30214	0.00148803	tubby like protein 4 [Source:HGNC Symbol;Acc:15530]
ENSG00000166676	TVP23A	-1.44981	0.0405889	trans-golgi network vesicle protein 23 homolog A (S, cerevisiae) [Source:HGNC Symbol;Acc:20398]
ENSG00000175106	TVP23C	1.44568	0.0287228	trans-golgi network vesicle protein 23 homolog C (S, cerevisiae) [Source:HGNC Symbol;Acc:30453]
ENSG00000128791	TWSG1	1.00018	0.0043016	twisted gastrulation BMP signaling modulator 1 [Source:HGNC Symbol;Acc:12429]
ENSG00000164440	TXLNB	-1.69822	0.0220984	taxilin beta [Source:HGNC Symbol;Acc:21617]
ENSG00000086712	TXLNG	0.704254	0.0302988	taxilin gamma [Source:HGNC Symbol;Acc:18578]
ENSG00000170035	UBE2E3	0.548897	0.0348454	ubiquitin-conjugating enzyme E2E 3 [Source:HGNC Symbol;Acc:12479]
ENSG00000132388	UBE2G1	0.7096	0.0121302	ubiquitin-conjugating enzyme E2G 1 [Source:HGNC Symbol;Acc:12482]
ENSG00000186591	UBE2H	0.457289	0.00704881	ubiquitin-conjugating enzyme E2H [Source:HGNC Symbol;Acc:12484]
ENSG00000107341	UBE2R2	-0.361945	0.0265708	ubiquitin-conjugating enzyme E2R 2 [Source:HGNC Symbol;Acc:19907]
ENSG00000108106	UBE2S	0.763322	0.0423518	ubiquitin-conjugating enzyme E2S [Source:HGNC Symbol;Acc:17895]
ENSG00000120942	UBIAD1	-0.469017	0.039423	UbiA prenyltransferase domain containing 1 [Source:HGNC Symbol;Acc:30791]
ENSG00000159459	UBR1	0.874483	0.0050255	ubiquitin protein ligase E3 component n-recognin 1 [Source:HGNC Symbol;Acc:16808]
ENSG00000104517	UBR5	0.559298	0.0436533	ubiquitin protein ligase E3 component n-recognin 5 [Source:HGNC Symbol;Acc:16806]
ENSG00000168246	UBTD2	0.813511	0.0124114	ubiquitin domain containing 2 [Source:HGNC Symbol;Acc:24463]
ENSG00000167671	UBXN6	-0.388068	0.0402822	UBX domain protein 6 [Source:HGNC Symbol;Acc:14928]
ENSG00000163960	UBXN7	-0.494831	0.0490605	UBX domain protein 7 [Source:HGNC Symbol;Acc:29119]
ENSG00000244122	UGT1A7	4.21251	0.000285525	UDP glucuronosyltransferase 1 family, polypeptide A7 [Source:HGNC Symbol;Acc:12539]
ENSG00000065060	UHRF1BP1	0.798419	0.0215733	UHRF1 binding protein 1 [Source:HGNC Symbol;Acc:21216]
ENSG00000114491	UMPS	0.523335	0.0205773	uridine monophosphate synthetase [Source:HGNC Symbol;Acc:12563]
ENSG00000109103	UNC119	1.2601	0.00195531	unc-119 homolog (C, elegans) [Source:HGNC Symbol;Acc:12565]
ENSG00000140553	UNC45A	0.442511	0.0288935	unc-45 homolog A (C, elegans) [Source:HGNC Symbol;Acc:30594]
ENSG00000182168	UNC5C	2.87209	1.13111e-05	unc-5 homolog C (C, elegans) [Source:HGNC Symbol;Acc:12569]
ENSG00000155313	USP25	1.08657	0.000447963	ubiquitin specific peptidase 25 [Source:HGNC Symbol;Acc:12624]
ENSG00000048028	USP28	0.546328	0.0489235	ubiquitin specific peptidase 28 [Source:HGNC Symbol;Acc:12625]
ENSG00000114316	USP4	0.569752	0.00834264	ubiquitin specific peptidase 4 (proto-oncogene) [Source:HGNC Symbol;Acc:12627]
ENSG00000123552	USP45	0.919383	0.0330728	ubiquitin specific peptidase 45 [Source:HGNC Symbol;Acc:20080]
ENSG00000109189	USP46	0.981243	0.0092286	ubiquitin specific peptidase 46 [Source:HGNC Symbol;Acc:20075]
ENSG00000145390	USP53	0.649751	0.0186364	ubiquitin specific peptidase 53 [Source:HGNC Symbol;Acc:29255]
ENSG00000108651	UTP6	0.472539	0.0481241	UTP6, small subunit (SSU) processome component, homolog (yeast) [Source:HGNC Symbol;Acc:18279]
ENSG00000071246	VASH1	0.795847	0.0190021	vasohibin 1 [Source:HGNC Symbol;Acc:19964]
ENSG00000134215	VAV3	1.73331	0.00164181	vav 3 guanine nucleotide exchange factor [Source:HGNC Symbol;Acc:12659]
ENSG00000038427	VCAN	1.06302	0.0320327	versican [Source:HGNC Symbol;Acc:2464]
ENSG00000150630	VEGFC	1.45476	0.0243099	vascular endothelial growth factor C [Source:HGNC Symbol;Acc:12682]
ENSG00000136451	VEZF1	0.603465	0.00472553	vascular endothelial zinc finger 1 [Source:HGNC Symbol;Acc:12949]
ENSG00000182853	VMO1	-1.02537	0.0276464	vitelline membrane outer layer 1 homolog (chicken) [Source:HGNC Symbol;Acc:30387]
ENSG00000112303	VNN2	1.5889	0.00784506	vanin 2 [Source:HGNC Symbol;Acc:12706]
ENSG00000131475	VPS25	-0.553141	0.0331618	vacuolar protein sorting 25 homolog (S, cerevisiae) [Source:HGNC Symbol;Acc:28122]
ENSG00000167987	VPS37C	-0.704992	0.024326	vacuolar protein sorting 37 homolog C (S, cerevisiae) [Source:HGNC Symbol;Acc:26097]
ENSG00000151532	VTI1A	-0.733962	0.0428889	vesicle transport through interaction with t-SNAREs 1A [Source:HGNC Symbol;Acc:17792]
ENSG00000140105	WARS	0.54117	0.0320688	tryptophanyl-tRNA synthetase [Source:HGNC Symbol;Acc:12729]
ENSG00000198554	WDHD1	1.75686	0.00456223	WD repeat and HMG-box DNA binding protein 1 [Source:HGNC Symbol;Acc:23170]
ENSG00000150627	WDR17	1.56592	0.0394475	WD repeat domain 17 [Source:HGNC Symbol;Acc:16661]
ENSG00000065183	WDR3	0.816259	0.00460169	WD repeat domain 3 [Source:HGNC Symbol;Acc:12755]
ENSG00000148225	WDR31	1.09942	0.0227954	WD repeat domain 31 [Source:HGNC Symbol;Acc:21421]
ENSG00000134987	WDR36	0.734082	0.00125373	WD repeat domain 36 [Source:HGNC Symbol;Acc:30696]
ENSG00000114742	WDR48	0.520454	0.01488	WD repeat domain 48 [Source:HGNC Symbol;Acc:30914]
ENSG00000115368	WDR75	0.427522	0.0450512	WD repeat domain 75 [Source:HGNC Symbol;Acc:25725]
ENSG00000187260	WDR86	1.48284	0.0322194	WD repeat domain 86 [Source:HGNC Symbol;Acc:28020]
ENSG00000011451	WIZ	0.348198	0.0316867	widely interspaced zinc finger motifs [Source:HGNC Symbol;Acc:30917]
ENSG00000113645	WWC1	0.737783	0.0114224	WW and C2 domain containing 1 [Source:HGNC Symbol;Acc:29435]
ENSG00000101966	XIAP	-0.335935	0.0409096	X-linked inhibitor of apoptosis [Source:HGNC Symbol;Acc:592]
ENSG00000132953	XPO4	0.793769	0.0284709	exportin 4 [Source:HGNC Symbol;Acc:17796]
ENSG00000196419	XRCC6	0.349285	0.0177121	X-ray repair complementing defective repair in Chinese hamster cells 6 [Source:HGNC Symbol;Acc:4055]
ENSG00000173950	XXYLT1	1.05959	0.0379082	xyloside xylosyltransferase 1 [Source:HGNC Symbol;Acc:26639]
ENSG00000182362	YBEY	-0.96312	0.0195069	ybeY metallopeptidase (putative) [Source:HGNC Symbol;Acc:1299]
ENSG00000047188	YTHDC2	0.491101	0.0476439	YTH domain containing 2 [Source:HGNC Symbol;Acc:24721]
ENSG00000198492	YTHDF2	-0.377273	0.029714	YTH domain family, member 2 [Source:HGNC Symbol;Acc:31675]
ENSG00000170027	YWHAG	0.356531	0.0381687	tyrosine 3-monooxygenase/tryptophan 5-monooxygenase activation protein, gamma [Source:HGNC Symbol;Acc:12852]
ENSG00000164924	YWHAZ	0.41583	0.00608076	tyrosine 3-monooxygenase/tryptophan 5-monooxygenase activation protein, zeta [Source:HGNC Symbol;Acc:12855]
ENSG00000180011	ZADH2	-0.594864	0.0117691	zinc binding alcohol dehydrogenase domain containing 2 [Source:HGNC Symbol;Acc:28697]
ENSG00000100426	ZBED4	0.652583	0.0230602	zinc finger, BED-type containing 4 [Source:HGNC Symbol;Acc:20721]
ENSG00000112365	ZBTB24	-0.904716	0.015667	zinc finger and BTB domain containing 24 [Source:HGNC Symbol;Acc:21143]
ENSG00000011590	ZBTB32	-2.22634	0.0349694	zinc finger and BTB domain containing 32 [Source:HGNC Symbol;Acc:16763]
ENSG00000177125	ZBTB34	-0.872009	0.034807	zinc finger and BTB domain containing 34 [Source:HGNC Symbol;Acc:31446]
ENSG00000169155	ZBTB43	-0.954274	0.00141882	zinc finger and BTB domain containing 43 [Source:HGNC Symbol;Acc:17908]
ENSG00000130584	ZBTB46	0.810162	0.0320246	zinc finger and BTB domain containing 46 [Source:HGNC Symbol;Acc:16094]
ENSG00000178951	ZBTB7A	-0.394028	0.032827	zinc finger and BTB domain containing 7A [Source:HGNC Symbol;Acc:18078]
ENSG00000104427	ZC2HC1A	1.17222	0.0435866	zinc finger, C2HC-type containing 1A [Source:HGNC Symbol;Acc:24277]
ENSG00000188177	ZC3H6	-0.532814	0.0469062	zinc finger CCCH-type containing 6 [Source:HGNC Symbol;Acc:24762]
ENSG00000155329	ZCCHC10	1.29241	0.000366864	zinc finger, CCHC domain containing 10 [Source:HGNC Symbol;Acc:25954]
ENSG00000165424	ZCCHC24	-0.429611	0.0175725	zinc finger, CCHC domain containing 24 [Source:HGNC Symbol;Acc:26911]
ENSG00000180776	ZDHHC20	1.70718	0.00750777	zinc finger, DHHC-type containing 20 [Source:HGNC Symbol;Acc:20749]
ENSG00000107372	ZFAND5	-0.965885	0.0356143	zinc finger, AN1-type domain 5 [Source:HGNC Symbol;Acc:13008]
ENSG00000136866	ZFP37	-2.51419	0.000125095	ZFP37 zinc finger protein [Source:HGNC Symbol;Acc:12863]
ENSG00000100319	ZMAT5	-0.802191	0.022629	zinc finger, matrin-type 5 [Source:HGNC Symbol;Acc:28046]
ENSG00000196247	ZNF107	1.73646	0.00140667	zinc finger protein 107 [Source:HGNC Symbol;Acc:12887]
ENSG00000152926	ZNF117	0.997658	0.0339728	zinc finger protein 117 [Source:HGNC Symbol;Acc:12897]
ENSG00000176293	ZNF135	2.02711	0.00332127	zinc finger protein 135 [Source:HGNC Symbol;Acc:12919]
ENSG00000147394	ZNF185	2.02252	0.000283172	zinc finger protein 185 (LIM domain) [Source:HGNC Symbol;Acc:12976]
ENSG00000186448	ZNF197	0.959696	0.00309626	zinc finger protein 197 [Source:HGNC Symbol;Acc:12988]
ENSG00000010244	ZNF207	0.622284	0.00100041	zinc finger protein 207 [Source:HGNC Symbol;Acc:12998]
ENSG00000121417	ZNF211	1.02449	0.0345804	zinc finger protein 211 [Source:HGNC Symbol;Acc:13003]
ENSG00000085644	ZNF213	0.887453	0.0379437	zinc finger protein 213 [Source:HGNC Symbol;Acc:13005]
ENSG00000198105	ZNF248	0.956652	0.0148197	zinc finger protein 248 [Source:HGNC Symbol;Acc:13041]
ENSG00000185947	ZNF267	1.1535	0.0157184	zinc finger protein 267 [Source:HGNC Symbol;Acc:13060]
ENSG00000171606	ZNF274	-0.762448	0.0348756	zinc finger protein 274 [Source:HGNC Symbol;Acc:13068]
ENSG00000198538	ZNF28	1.00407	0.0481575	zinc finger protein 28 [Source:HGNC Symbol;Acc:13073]
ENSG00000131845	ZNF304	-0.943344	0.00990698	zinc finger protein 304 [Source:HGNC Symbol;Acc:13505]
ENSG00000166188	ZNF319	1.34312	0.00569676	zinc finger protein 319 [Source:HGNC Symbol;Acc:13644]
ENSG00000088876	ZNF343	-0.807605	0.0153927	zinc finger protein 343 [Source:HGNC Symbol;Acc:16017]
ENSG00000197937	ZNF347	-1.1087	0.0338695	zinc finger protein 347 [Source:HGNC Symbol;Acc:16447]
ENSG00000178175	ZNF366	2.50461	0.000421618	zinc finger protein 366 [Source:HGNC Symbol;Acc:18316]
ENSG00000186812	ZNF397	0.748241	0.0231282	zinc finger protein 397 [Source:HGNC Symbol;Acc:18818]
ENSG00000196724	ZNF418	1.16471	0.047041	zinc finger protein 418 [Source:HGNC Symbol;Acc:20647]
ENSG00000197647	ZNF433	-1.73465	0.000427532	zinc finger protein 433 [Source:HGNC Symbol;Acc:20811]
ENSG00000083838	ZNF446	-1.0065	0.0195063	zinc finger protein 446 [Source:HGNC Symbol;Acc:21036]
ENSG00000178187	ZNF454	2.96102	0.00613478	zinc finger protein 454 [Source:HGNC Symbol;Acc:21200]
ENSG00000175322	ZNF519	-1.53277	0.0152823	zinc finger protein 519 [Source:HGNC Symbol;Acc:30574]
ENSG00000198597	ZNF536	-2.49269	0.0461125	zinc finger protein 536 [Source:HGNC Symbol;Acc:29025]
ENSG00000130544	ZNF557	-0.821902	0.0432572	zinc finger protein 557 [Source:HGNC Symbol;Acc:28632]
ENSG00000171466	ZNF562	-0.748	0.0211796	zinc finger protein 562 [Source:HGNC Symbol;Acc:25950]
ENSG00000180479	ZNF571	0.970959	0.0333286	zinc finger protein 571 [Source:HGNC Symbol;Acc:25000]
ENSG00000153896	ZNF599	-1.01273	0.0358129	zinc finger protein 599 [Source:HGNC Symbol;Acc:26408]
ENSG00000166704	ZNF606	1.47488	0.0011405	zinc finger protein 606 [Source:HGNC Symbol;Acc:25879]
ENSG00000176024	ZNF613	1.91193	0.000195333	zinc finger protein 613 [Source:HGNC Symbol;Acc:25827]
ENSG00000183309	ZNF623	1.28534	0.00341838	zinc finger protein 623 [Source:HGNC Symbol;Acc:29084]
ENSG00000188171	ZNF626	1.12784	0.0182824	zinc finger protein 626 [Source:HGNC Symbol;Acc:30461]
ENSG00000198551	ZNF627	1.5313	0.000147002	zinc finger protein 627 [Source:HGNC Symbol;Acc:30570]
ENSG00000167395	ZNF646	0.851577	0.0229397	zinc finger protein 646 [Source:HGNC Symbol;Acc:29004]
ENSG00000198093	ZNF649	1.7861	0.000355883	zinc finger protein 649 [Source:HGNC Symbol;Acc:25741]
ENSG00000167394	ZNF668	-0.992817	0.0323619	zinc finger protein 668 [Source:HGNC Symbol;Acc:25821]
ENSG00000251192	ZNF674	1.22114	0.0366543	zinc finger protein 674 [Source:HGNC Symbol;Acc:17625]
ENSG00000197928	ZNF677	1.92511	0.00105934	zinc finger protein 677 [Source:HGNC Symbol;Acc:28730]
ENSG00000197124	ZNF682	-1.18052	0.0368996	zinc finger protein 682 [Source:HGNC Symbol;Acc:28857]
ENSG00000167562	ZNF701	-1.18602	0.0472814	zinc finger protein 701 [Source:HGNC Symbol;Acc:25597]
ENSG00000182141	ZNF708	-1.29712	0.0101852	zinc finger protein 708 [Source:HGNC Symbol;Acc:12945]
ENSG00000160352	ZNF714	1.49545	0.0129876	zinc finger protein 714 [Source:HGNC Symbol;Acc:27124]
ENSG00000213967	ZNF726	1.40969	0.0231029	zinc finger protein 726 [Source:HGNC Symbol;Acc:32462]
ENSG00000186376	ZNF75D	0.835999	0.00561758	zinc finger protein 75D [Source:HGNC Symbol;Acc:13145]
ENSG00000197128	ZNF772	1.13844	0.0218096	zinc finger protein 772 [Source:HGNC Symbol;Acc:33106]
ENSG00000196391	ZNF774	2.00963	0.00309237	zinc finger protein 774 [Source:HGNC Symbol;Acc:33108]
ENSG00000196597	ZNF782	1.5705	0.00825973	zinc finger protein 782 [Source:HGNC Symbol;Acc:33110]
ENSG00000197362	ZNF786	1.07601	0.0179482	zinc finger protein 786 [Source:HGNC Symbol;Acc:21806]
ENSG00000197779	ZNF81	1.51747	0.0126272	zinc finger protein 81 [Source:HGNC Symbol;Acc:13156]
ENSG00000127903	ZNF835	-1.76622	0.0267116	zinc finger protein 835 [Source:HGNC Symbol;Acc:34332]
ENSG00000213799	ZNF845	-1.0585	0.0372581	zinc finger protein 845 [Source:HGNC Symbol;Acc:25112]
ENSG00000196605	ZNF846	0.911239	0.0475817	zinc finger protein 846 [Source:HGNC Symbol;Acc:27260]
ENSG00000105750	ZNF85	2.20069	0.00346539	zinc finger protein 85 [Source:HGNC Symbol;Acc:13160]
ENSG00000267041	ZNF850	1.02112	0.0319108	zinc finger protein 850 [Source:HGNC Symbol;Acc:27994]
ENSG00000169249	ZRSR2	-0.852762	0.0094534	zinc finger (CCCH type), RNA-binding motif and serine/arginine rich 2 [Source:HGNC Symbol;Acc:23019]
ENSG00000121413	ZSCAN18	-0.760228	0.00756702	zinc finger and SCAN domain containing 18 [Source:HGNC Symbol;Acc:21037]
ENSG00000137185	ZSCAN9	0.975634	0.017884	zinc finger and SCAN domain containing 9 [Source:HGNC Symbol;Acc:12984]
ENSG00000153975	ZUFSP	2.20382	5.84541e-05	zinc finger with UFM1-specific peptidase domain [Source:HGNC Symbol;Acc:21224]
ENSG00000086827	ZW10	0.765221	0.0272857	zw10 kinetochore protein [Source:HGNC Symbol;Acc:13194]
ENSG00000174442	ZWILCH	1.06192	0.0223212	zwilch kinetochore protein [Source:HGNC Symbol;Acc:25468]
ENSG00000203995	ZYG11A	-1.77998	0.00145529	zyg-11 family member A, cell cycle regulator [Source:HGNC Symbol;Acc:32058]

## Sheet: DGE adjusted pvalue
ensembl_gene_id	external_gene_id	log2FoldChange	padj	description
ENSG00000268175	AC117395.1	4.28681	0.0486589	LOC646903 protein; Uncharacterized protein [Source:UniProtKB/TrEMBL;Acc:Q96EG4]
ENSG00000268218	AC137932.1	3.19661	0.0131762
ENSG00000135439	AGAP2	2.0012	0.0535798	ArfGAP with GTPase domain, ankyrin repeat and PH domain 2 [Source:HGNC Symbol;Acc:16921]
ENSG00000123908	AGO2	1.95308	0.0526985	argonaute RISC catalytic component 2 [Source:HGNC Symbol;Acc:3263]
ENSG00000254470	AP5B1	2.16039	0.0131762	adaptor-related protein complex 5, beta 1 subunit [Source:HGNC Symbol;Acc:25104]
ENSG00000138613	APH1B	1.60456	0.0757831	APH1B gamma secretase subunit [Source:HGNC Symbol;Acc:24080]
ENSG00000075884	ARHGAP15	1.76868	0.0526985	Rho GTPase activating protein 15 [Source:HGNC Symbol;Acc:21030]
ENSG00000205143	ARID3C	2.37733	0.0486589	AT rich interactive domain 3C (BRIGHT-like) [Source:HGNC Symbol;Acc:21209]
ENSG00000152348	ATG10	-1.52131	0.0791933	autophagy related 10 [Source:HGNC Symbol;Acc:20315]
ENSG00000171791	BCL2	2.27848	0.0148189	B-cell CLL/lymphoma 2 [Source:HGNC Symbol;Acc:990]
ENSG00000222018	C21orf140	3.11445	0.0791933	chromosome 21 open reading frame 140 [Source:HGNC Symbol;Acc:39602]
ENSG00000205765	C5orf51	1.07363	0.0785232	chromosome 5 open reading frame 51 [Source:HGNC Symbol;Acc:27750]
ENSG00000064989	CALCRL	2.25213	0.0213866	calcitonin receptor-like [Source:HGNC Symbol;Acc:16709]
ENSG00000107443	CCNJ	2.09694	0.0572933	cyclin J [Source:HGNC Symbol;Acc:23434]
ENSG00000007312	CD79B	2.62025	0.0498621	CD79b molecule, immunoglobulin-associated beta [Source:HGNC Symbol;Acc:1699]
ENSG00000125810	CD93	1.72773	0.0711622	CD93 molecule [Source:HGNC Symbol;Acc:15855]
ENSG00000132964	CDK8	1.25182	0.0647752	cyclin-dependent kinase 8 [Source:HGNC Symbol;Acc:1779]
ENSG00000007129	CEACAM21	3.29819	0.0184586	carcinoembryonic antigen-related cell adhesion molecule 21 [Source:HGNC Symbol;Acc:28834]
ENSG00000134255	CEPT1	0.802573	0.0565682	choline/ethanolamine phosphotransferase 1 [Source:HGNC Symbol;Acc:24289]
ENSG00000148337	CIZ1	0.945824	0.0547917	CDKN1A interacting zinc finger protein 1 [Source:HGNC Symbol;Acc:16744]
ENSG00000136108	CKAP2	1.44257	0.0627569	cytoskeleton associated protein 2 [Source:HGNC Symbol;Acc:1990]
ENSG00000095596	CYP26A1	-3.2494	0.00528654	cytochrome P450, family 26, subfamily A, polypeptide 1 [Source:HGNC Symbol;Acc:2603]
ENSG00000164465	DCBLD1	1.29211	0.0450469	discoidin, CUB and LCCL domain containing 1 [Source:HGNC Symbol;Acc:21479]
ENSG00000174243	DDX23	0.620754	0.0791933	DEAD (Asp-Glu-Ala-Asp) box polypeptide 23 [Source:HGNC Symbol;Acc:17347]
ENSG00000162616	DNAJB4	1.26525	0.0627569	DnaJ (Hsp40) homolog, subfamily B, member 4 [Source:HGNC Symbol;Acc:14886]
ENSG00000104129	DNAJC17	1.15812	0.0724068	DnaJ (Hsp40) homolog, subfamily C, member 17 [Source:HGNC Symbol;Acc:25556]
ENSG00000171587	DSCAM	2.72929	0.0984425	Down syndrome cell adhesion molecule [Source:HGNC Symbol;Acc:3039]
ENSG00000177103	DSCAML1	3.06939	0.0298426	Down syndrome cell adhesion molecule like 1 [Source:HGNC Symbol;Acc:14656]
ENSG00000125266	EFNB2	2.16981	0.0203029	ephrin-B2 [Source:HGNC Symbol;Acc:3227]
ENSG00000170571	EMB	1.78109	0.0627569	embigin [Source:HGNC Symbol;Acc:30465]
ENSG00000136960	ENPP2	2.3669	0.0254493	ectonucleotide pyrophosphatase/phosphodiesterase 2 [Source:HGNC Symbol;Acc:3357]
ENSG00000120705	ETF1	0.589874	0.0757831	eukaryotic translation termination factor 1 [Source:HGNC Symbol;Acc:3477]
ENSG00000112685	EXOC2	1.18561	0.0498621	exocyst complex component 2 [Source:HGNC Symbol;Acc:24968]
ENSG00000123575	FAM199X	0.91668	0.0896897	family with sequence similarity 199, X-linked [Source:HGNC Symbol;Acc:25195]
ENSG00000171262	FAM98B	1.13863	0.0254493	family with sequence similarity 98, member B [Source:HGNC Symbol;Acc:26773]
ENSG00000197601	FAR1	1.60952	0.0256498	fatty acyl CoA reductase 1 [Source:HGNC Symbol;Acc:26222]
ENSG00000135723	FHOD1	1.41217	0.0791933	formin homology 2 domain containing 1 [Source:HGNC Symbol;Acc:17905]
ENSG00000106080	FKBP14	2.2762	0.000349062	FK506 binding protein 14, 22 kDa [Source:HGNC Symbol;Acc:18625]
ENSG00000181274	FRAT2	1.53181	0.0395824	frequently rearranged in advanced T-cell lymphomas 2 [Source:HGNC Symbol;Acc:16048]
ENSG00000092140	G2E3	1.72916	0.0131762	G2/M-phase specific E3 ubiquitin protein ligase [Source:HGNC Symbol;Acc:20338]
ENSG00000160219	GAB3	2.15751	0.0706861	GRB2-associated binding protein 3 [Source:HGNC Symbol;Acc:17515]
ENSG00000110328	GALNT18	1.44979	0.062003	UDP-N-acetyl-alpha-D-galactosamine:polypeptide N-acetylgalactosaminyltransferase 18 [Source:HGNC Symbol;Acc:30488]
ENSG00000187210	GCNT1	2.01189	0.0535798	glucosaminyl (N-acetyl) transferase 1, core 2 [Source:HGNC Symbol;Acc:4203]
ENSG00000104381	GDAP1	2.76564	0.00500548	ganglioside induced differentiation associated protein 1 [Source:HGNC Symbol;Acc:15968]
ENSG00000183153	GJD3	2.62793	0.0791933	gap junction protein, delta 3, 31.9kDa [Source:HGNC Symbol;Acc:19147]
ENSG00000182890	GLUD2	2.47334	0.0079452	glutamate dehydrogenase 2 [Source:HGNC Symbol;Acc:4336]
ENSG00000173890	GPR160	2.1169	0.0722104	G protein-coupled receptor 160 [Source:HGNC Symbol;Acc:23693]
ENSG00000104687	GSR	0.768728	0.0791933	glutathione reductase [Source:HGNC Symbol;Acc:4623]
ENSG00000119285	HEATR1	1.37152	0.0922263	HEAT repeat containing 1 [Source:HGNC Symbol;Acc:25517]
ENSG00000173706	HEG1	1.45524	0.0535798	heart development protein with EGF-like domains 1 [Source:HGNC Symbol;Acc:29227]
ENSG00000175879	HOXD8	-5.28533	0.0978866	homeobox D8 [Source:HGNC Symbol;Acc:5139]
ENSG00000143466	IKBKE	2.31962	0.0486387	inhibitor of kappa light polypeptide gene enhancer in B-cells, kinase epsilon [Source:HGNC Symbol;Acc:14552]
ENSG00000164961	KIAA0196	1.34563	0.0791933	KIAA0196 [Source:HGNC Symbol;Acc:28984]
ENSG00000135709	KIAA0513	1.9394	0.0254493	KIAA0513 [Source:HGNC Symbol;Acc:29058]
ENSG00000109265	KIAA1211	3.1789	0.0254493	KIAA1211 [Source:HGNC Symbol;Acc:29219]
ENSG00000135835	KIAA1614	2.65278	0.031881	KIAA1614 [Source:HGNC Symbol;Acc:29327]
ENSG00000116852	KIF21B	1.70561	0.0882873	kinesin family member 21B [Source:HGNC Symbol;Acc:29442]
ENSG00000162849	KIF26B	2.41811	0.0791933	kinesin family member 26B [Source:HGNC Symbol;Acc:25484]
ENSG00000104974	LILRA1	2.61004	0.0530756	leukocyte immunoglobulin-like receptor, subfamily A (with TM domain), member 1 [Source:HGNC Symbol;Acc:6602]
ENSG00000131042	LILRB2	2.01608	0.0627569	leukocyte immunoglobulin-like receptor, subfamily B (with TM and ITIM domains), member 2 [Source:HGNC Symbol;Acc:6606]
ENSG00000184574	LPAR5	2.71274	0.0162796	lysophosphatidic acid receptor 5 [Source:HGNC Symbol;Acc:13307]
ENSG00000128606	LRRC17	1.99461	0.0785232	leucine rich repeat containing 17 [Source:HGNC Symbol;Acc:16895]
ENSG00000168067	MAP4K2	1.43389	0.0851943	mitogen-activated protein kinase kinase kinase kinase 2 [Source:HGNC Symbol;Acc:6864]
ENSG00000169446	MMGT1	1.27566	0.0450469	membrane magnesium transporter 1 [Source:HGNC Symbol;Acc:28100]
ENSG00000132938	MTUS2	3.02611	0.0498621	microtubule associated tumor suppressor candidate 2 [Source:HGNC Symbol;Acc:20595]
ENSG00000164867	NOS3	1.86845	0.0791933	nitric oxide synthase 3 (endothelial cell) [Source:HGNC Symbol;Acc:7876]
ENSG00000053702	NRIP2	2.68631	0.0254493	nuclear receptor interacting protein 2 [Source:HGNC Symbol;Acc:23078]
ENSG00000145730	PAM	1.57241	0.0208436	peptidylglycine alpha-amidating monooxygenase [Source:HGNC Symbol;Acc:8596]
ENSG00000173868	PHOSPHO1	2.81575	0.0535798	phosphatase, orphan 1 [Source:HGNC Symbol;Acc:16815]
ENSG00000120278	PLEKHG1	1.54008	0.0791933	pleckstrin homology domain containing, family G (with RhoGef domain) member 1 [Source:HGNC Symbol;Acc:20884]
ENSG00000198523	PLN	3.42899	0.099331	phospholamban [Source:HGNC Symbol;Acc:9080]
ENSG00000128567	PODXL	1.57782	0.0785232	podocalyxin-like [Source:HGNC Symbol;Acc:9171]
ENSG00000104356	POP1	2.15251	0.0162796	processing of precursor 1, ribonuclease P/MRP subunit (S. cerevisiae) [Source:HGNC Symbol;Acc:30129]
ENSG00000111110	PPM1H	1.33767	0.0131762	protein phosphatase, Mg2+/Mn2+ dependent, 1H [Source:HGNC Symbol;Acc:18583]
ENSG00000101445	PPP1R16B	2.7213	0.0131762	protein phosphatase 1, regulatory subunit 16B [Source:HGNC Symbol;Acc:15850]
ENSG00000073756	PTGS2	2.98092	0.041634	prostaglandin-endoperoxide synthase 2 (prostaglandin G/H synthase and cyclooxygenase) [Source:HGNC Symbol;Acc:9605]
ENSG00000188921	PTPLAD2	2.66384	0.014381	protein tyrosine phosphatase-like A domain containing 2 [Source:HGNC Symbol;Acc:20920]
ENSG00000196396	PTPN1	1.00651	0.0515281	protein tyrosine phosphatase, non-receptor type 1 [Source:HGNC Symbol;Acc:9642]
ENSG00000153179	RASSF3	1.56488	0.0728681	Ras association (RalGDS/AF-6) domain family member 3 [Source:HGNC Symbol;Acc:14271]
ENSG00000004700	RECQL	1.52213	0.0535798	RecQ protein-like (DNA helicase Q1-like) [Source:HGNC Symbol;Acc:9948]
ENSG00000111404	RERGL	3.68288	0.0627569	RERG/RAS-like [Source:HGNC Symbol;Acc:26213]
ENSG00000119729	RHOQ	1.31862	0.0162796	ras homolog family member Q [Source:HGNC Symbol;Acc:17736]
ENSG00000156876	SASS6	1.97067	0.0785232	spindle assembly 6 homolog (C. elegans) [Source:HGNC Symbol;Acc:25403]
ENSG00000127990	SGCE	1.34106	0.0722104	sarcoglycan, epsilon [Source:HGNC Symbol;Acc:10808]
ENSG00000197417	SHPK	0.897979	0.0887622	sedoheptulokinase [Source:HGNC Symbol;Acc:1492]
ENSG00000215790	SLC35E2	2.38721	0.0498621	solute carrier family 35, member E2 [Source:HGNC Symbol;Acc:20863]
ENSG00000167447	SMG8	1.59891	0.0678815	SMG8 nonsense mediated mRNA decay factor [Source:HGNC Symbol;Acc:25551]
ENSG00000166211	SPIC	4.34878	0.0074951	Spi-C transcription factor (Spi-1/PU.1 related) [Source:HGNC Symbol;Acc:29549]
ENSG00000168939	SPRY3	2.09682	0.0497877	sprouty homolog 3 (Drosophila) [Source:HGNC Symbol;Acc:11271]
ENSG00000100596	SPTLC2	1.50275	0.0218759	serine palmitoyltransferase, long chain base subunit 2 [Source:HGNC Symbol;Acc:11278]
ENSG00000143093	STRIP1	1.03747	0.0791933	striatin interacting protein 1 [Source:HGNC Symbol;Acc:25916]
ENSG00000106089	STX1A	2.30774	0.0498621	syntaxin 1A (brain) [Source:HGNC Symbol;Acc:11433]
ENSG00000198829	SUCNR1	-1.51808	0.0565682	succinate receptor 1 [Source:HGNC Symbol;Acc:4542]
ENSG00000107882	SUFU	1.35295	0.0498621	suppressor of fused homolog (Drosophila) [Source:HGNC Symbol;Acc:16466]
ENSG00000148291	SURF2	-0.968149	0.0984425	surfeit 2 [Source:HGNC Symbol;Acc:11475]
ENSG00000109927	TECTA	2.07069	0.06193	tectorin alpha [Source:HGNC Symbol;Acc:11720]
ENSG00000129028	THAP10	-1.90399	0.0897965	THAP domain containing 10 [Source:HGNC Symbol;Acc:23193]
ENSG00000145850	TIMD4	4.33059	0.000349062	T-cell immunoglobulin and mucin domain containing 4 [Source:HGNC Symbol;Acc:25132]
ENSG00000204152	TIMM23B	2.95679	0.014381	translocase of inner mitochondrial membrane 23 homolog B (yeast) [Source:HGNC Symbol;Acc:23581]
ENSG00000163762	TM4SF18	3.19837	0.00100646	transmembrane 4 L six family member 18 [Source:HGNC Symbol;Acc:25181]
ENSG00000072954	TMEM38A	-1.22052	0.0535798	transmembrane protein 38A [Source:HGNC Symbol;Acc:28462]
ENSG00000151117	TMEM86A	2.05485	0.0366318	transmembrane protein 86A [Source:HGNC Symbol;Acc:26890]
ENSG00000172315	TP53RK	1.50173	0.0498621	TP53 regulating kinase [Source:HGNC Symbol;Acc:16197]
ENSG00000244122	UGT1A7	4.21251	0.0627569	UDP glucuronosyltransferase 1 family, polypeptide A7 [Source:HGNC Symbol;Acc:12539]
ENSG00000182168	UNC5C	2.87209	0.0142146	unc-5 homolog C (C. elegans) [Source:HGNC Symbol;Acc:12569]
ENSG00000155313	USP25	1.08657	0.0785232	ubiquitin specific peptidase 25 [Source:HGNC Symbol;Acc:12624]
ENSG00000155329	ZCCHC10	1.29241	0.0722104	zinc finger, CCHC domain containing 10 [Source:HGNC Symbol;Acc:25954]
ENSG00000136866	ZFP37	-2.51419	0.0486589	ZFP37 zinc finger protein [Source:HGNC Symbol;Acc:12863]
ENSG00000147394	ZNF185	2.02252	0.0627569	zinc finger protein 185 (LIM domain) [Source:HGNC Symbol;Acc:12976]
ENSG00000178175	ZNF366	2.50461	0.0782723	zinc finger protein 366 [Source:HGNC Symbol;Acc:18316]
ENSG00000197647	ZNF433	-1.73465	0.0784786	zinc finger protein 433 [Source:HGNC Symbol;Acc:20811]
ENSG00000176024	ZNF613	1.91193	0.0535798	zinc finger protein 613 [Source:HGNC Symbol;Acc:25827]
ENSG00000198551	ZNF627	1.5313	0.0498621	zinc finger protein 627 [Source:HGNC Symbol;Acc:30570]
ENSG00000198093	ZNF649	1.7861	0.0722104	zinc finger protein 649 [Source:HGNC Symbol;Acc:25741]
ENSG00000153975	ZUFSP	2.20382	0.0298426	zinc finger with UFM1-specific peptidase domain [Source:HGNC Symbol;Acc:21224]
