# Supplementary material for: Interaction between estrogen receptor-α and PNPLA3 p.I148M variant drives fatty liver disease susceptibility in women
Source: Nat Med. 2023 Sep 25;29(10):2643–55. doi: 10.1038/s41591-023-02553-8 (PMC10579099; doi:10.1038/s41591-023-02553-8)
Supplement: Supplementary file 5 — Statistical source data. [file 41591_2023_2553_MOESM5_ESM.xlsx]

## Sheet: Panel A
	M PNPLA3 p.I148M no	F PNPLA3 p.I148M no	M PNPLA3 p.I148M yes	F PNPLA3 p.I148M yes
	574.438	965.622	700.179	1118.73
	1194.25	369.426	3046.38	1662.69
	81.6096	728.752	221.098	869.234
	697.183	2195.75	1062.48	768.836
	591.001	343.188	608.662	2639.06
	737.239	1904.82	710.574	1217.43
	789.922	685.948	662.279	1148.57
	654.065	731.564	713.046	1671.7
	1000.04	493.603	723.402	464.819
		1039.28		636.369
		311.392		678.52
		549.926		1265.54
		596.681		1270.4
		477.057		1258.01
		871.554		931.01
		917.654		815.142
		1746.96		277.676
		817.798		1227.35
		1035.56		1236.25
		552.436		613.937
		762.452		1366.67
		1083.08		745.771
		1320.08		1442.23
		708.152		1279.14
		1065.25		1229.75
		713.672		1005.07
		1244.9		1083.33
		1095.32		1434.98
		1378.96		973.321
		1258.3		734.231
		420.926		708.034
		736.117		838.731
		456.637		972.881
		799.498		773.67
		639.587		729.822
		820.44		1052.32
		740.3		1016.91
		821.289		1016.64
		829.049		805.147
		1343.94		1634.6
		1434.58		985.554
		1595.4		1785.77
		820.657		1654.02
		1724.82		2732.46
		905.998		787.345
		621.024		671.59
		338.076		1896.63
		812.962		647.543
		758.913		855.973
		321.428		918.605
		535.27		1025.25
				1240.17
				1626.67
				1174.67
				1374.14
				344.005

## Sheet: Panel D
	Male	Female low E2	Female high E2
	0.65	3.64	6.92
	0.71	1.83	5.86
	1.83	3.81	3.31
	0.81		5.69
