# Supplementary material for: Interaction between estrogen receptor-α and PNPLA3 p.I148M variant drives fatty liver disease susceptibility in women
Source: Nat Med. 2023 Sep 25;29(10):2643–55. doi: 10.1038/s41591-023-02553-8 (PMC10579099; doi:10.1038/s41591-023-02553-8)
Supplement: Supplementary file 6 — Statistical source data. [file 41591_2023_2553_MOESM6_ESM.xlsx]

## Sheet: Panel A
	DMSO	E2	PPT	DPN	Tamoxifen	G-1
	1	1.82454	1.71675	0.968323	2.42347	0.82629
	1	1.64916	1.8845	0.524534	2.22291	0.927221
	1	2.28339	1.56318	1.13393	2.00115	0.868194

## Sheet: Panel C
	DMSO	E2	Tamoxifen
	1	1.85856	1.56446
	1	1.46977	1.37032
	1	1.39521	1.36574

## Sheet: Panel E
	DMSO	E2	Tamoxifen
	0.9	1.40487	1.35156
	0.302	1.19074	1.10268
	1.598	2.519	2.30043

## Sheet: Panel F
	DMSO	Tamoxifen
	1	1.4078
	1	1.43605
	1	1.41246

## Sheet: Panel H
	DMSO	TGFB+FA	TGFB+FA+TAMOX
	0.01	0.15	0.33
	0.01	0.27	0.3
	0	0.12	0.31
	0.04	0.3	0.53
	0.02	0.13	0.54
	0.12	0.33	0.45
	0.06	0.2	0.44
	0.05	0.36	0.4
	0.01	0.16	0.36
