# Supplementary material for: Interaction between estrogen receptor-α and PNPLA3 p.I148M variant drives fatty liver disease susceptibility in women
Source: Nat Med. 2023 Sep 25;29(10):2643–55. doi: 10.1038/s41591-023-02553-8 (PMC10579099; doi:10.1038/s41591-023-02553-8)
Supplement: Supplementary file 8 — Statistical source data. [file 41591_2023_2553_MOESM8_ESM.xlsx]

## Sheet: Panel C
		DMSO			Tamoxifen
	ERE1	0.113763	0	0.235962	1.69703	1.2523	2.64582
	ERE2	0	0	0	0	0.312153	0.0162912
	ERE3	0.360718	0	0	0.204809	0	0

## Sheet: Panel D
		DMSO						Tamoxifen
	LUC	1	1	1	1	1	1	1.09283	0.98	0.874965	1.05886	1.01832	0.938912
	ERE1-LUC	1	1	1	1	1	1	0.964766	2.18623	0.912359	1.32321	1.14547	1.08481
	AP1-LUC	1	1	1	1	1	1	1.0442	0.342923	0.98748	0.931305	1.10757	0.955897
	ERE1-AP1-LUC	1	1	1	1	1	1	1.78743	1.745	1.96289	1.25684	1.3328	1.38084
