# Supplementary material for: Interaction between estrogen receptor-α and PNPLA3 p.I148M variant drives fatty liver disease susceptibility in women
Source: Nat Med. 2023 Sep 25;29(10):2643–55. doi: 10.1038/s41591-023-02553-8 (PMC10579099; doi:10.1038/s41591-023-02553-8)
Supplement: Supplementary file 9 — Statistical source data. [file 41591_2023_2553_MOESM9_ESM.xlsx]

## Sheet: Panel A
		DMSO			Tamoxifen
	PNPLA3-ERE1+/+	1	1	1	1.51486	1.43221	1.79984
	PNPLA3-ERE1+/-	1	1	1	1.09868	1.11937	1.14238
	PNPLA3-ERE1-/-	1	1	1	0.711192	0.716643	0.730492

## Sheet: Panel B
		DMSO			Tamoxifen
	PNPLA3-ERE1+/+	1	1	1	1.58596	5.98854	1.52014
	PNPLA3-ERE1+/-	1	1	1	0.375586	0.975132	1.05977
	PNPLA3-ERE1-/-	1	1	1	0.706805	1.37585	0.943263

## Sheet: Panel E
	PNPLA3-ERE1+/+ + PAOA + DMSO	PNPLA3-ERE1+/+ + PAOA + Tamoxifen	PNPLA3-ERE1+/- + PAOA	PNPLA3-ERE1+/- + PAOA + Tamoxifen	PNPLA3-ERE1-/- + PAOA	PNPLA3-ERE1-/- + PAOA + Tamoxifen
	15.0667	25.5	12.5455	11.3	26.5	13.65
	8.44	24.8333	15	11	17.1667	8.6
	16.05	31.75	17.2	15.2857	16	8.27273
	7.90476	18.4286	15.6667	11.7778	17.0882	15.8235
	16.2	19.6	17.5	10.5556	23.2	14.1111
	19	14.0952	26.4286	18.0714	13.6316	13.8182
	11.2143	8.33333	23.625	12.4375	14.1539	7.15789
	12.8333	13.8461	15.8889	12.6	14.0667	10.1304
	12.6	22.6	11.3	28	29	22.6
	29.6	34.5	13.3	24.3	17	21.8
	11.8	19.5	14.4	25.3	23	25
	25	26.8	7.3	15	16.6	20.3
	15.25	42.5	11.6	21	20.3	21.4

## Sheet: Panel G
	PNPLA3-ERE1+/+ + PAOA + DMSO	PNPLA3-ERE1+/+ + PAOA + Tamoxifen	PNPLA3-ERE1+/- + PAOA	PNPLA3-ERE1+/- + PAOA + Tamoxifen
	0.3	0.56	0.09	0.45
	0.13	0.3	0.06	0.29
	0.17	0.46	0.18	0.34
	0.35	0.54	0.23	0.47
	0.31	0.51	0.13	0.07
	0.39	0.45	0.28	0.38
	0.2	0.42	0.14	0.04
	0.36	0.4	0.16	0.27
	0.16	0.36	0.19	0.08
