# Supplementary material for: Interaction between estrogen receptor-α and PNPLA3 p.I148M variant drives fatty liver disease susceptibility in women
Source: Nat Med. 2023 Sep 25;29(10):2643–55. doi: 10.1038/s41591-023-02553-8 (PMC10579099; doi:10.1038/s41591-023-02553-8)
Supplement: Supplementary file 11 — Statistical source data. [file 41591_2023_2553_MOESM11_ESM.xlsx]

## Sheet: Panel A
	Men	Women premenopausal	Women postmenopausal
	700.179	965.622	768.836
	574.438	369.426	731.564
	1194.25	728.752	477.057
	81.6096	1118.73	871.554
	3046.38	1662.69	917.654
	221.098	2195.75	1236.25
	697.183	343.188	1229.75
	1062.48	869.234	1005.07
	591.001	2639.06	729.822
	608.662	1904.82	736.117
	710.574	1217.43	456.637
	737.239	685.948	820.44
	789.922	493.603	829.049
	654.065	1148.57	918.605
	662.279	1671.7	1626.67
	1000.04	1039.28	1174.67
	713.046	311.392	1374.14
	723.402	464.819
		636.369
		678.52
		1265.54
		549.926
		1270.4
		596.681
		1258.01
		931.01
		815.142
		277.676
		1227.35
		613.938
		1746.96
		817.798
		1035.56
		552.436
		762.452
		1366.67
		745.771
		1083.08
		1442.23
		1320.08
		1279.14
		708.152
		1083.33
		1434.98
		1065.25
		973.321
		734.231
		708.034
		713.672
		838.731
		1244.9
		972.881
		773.67
		1095.32
		1052.32
		1016.91
		1378.96
		1016.64
		1258.3
		805.147
		420.926
		799.498
		639.587
		740.3
		1634.6
		821.289
		985.554
		1785.77
		1654.02
		2732.46
		1343.94
		787.345
		671.59
		1896.63
		1434.59
		647.543
		855.973
		1595.4
		820.657
		1724.82
		905.998
		1025.25
		1240.17
		621.024
		338.076
		812.962
		758.913
		321.428
		535.27
		344.005
