# Supplementary material for: Interaction between estrogen receptor-α and PNPLA3 p.I148M variant drives fatty liver disease susceptibility in women
Source: Nat Med. 2023 Sep 25;29(10):2643–55. doi: 10.1038/s41591-023-02553-8 (PMC10579099; doi:10.1038/s41591-023-02553-8)
Supplement: Supplementary file 12 — Statistical source data. [file 41591_2023_2553_MOESM12_ESM.xlsx]

## Sheet: Panel B
	FAR1	DMSO	E2	PPT	DPN	Tamoxifen	G-1
		1	1.78653	2.85772	0.940614	1.21187	1.02914
		1	1.22953	1.78341	0.698404	2.50218	1.00003
		1	1.67229	1.70444	0.70113	1.69146	1.75306
	SPTLC2	DMSO	E2	PPT	DPN	Tamoxifen	G-1
		1	2.54473	4.00855	0.778565	1.27443	0.969206
		1	0.962334	1.97659	1.32526	1.40371	0.710276
		1	0.737392	1.04449	0.717189	4.72947	0.787001
