# Supplementary material for: Interaction between estrogen receptor-α and PNPLA3 p.I148M variant drives fatty liver disease susceptibility in women
Source: Nat Med. 2023 Sep 25;29(10):2643–55. doi: 10.1038/s41591-023-02553-8 (PMC10579099; doi:10.1038/s41591-023-02553-8)
Supplement: Supplementary file 13 — Statistical source data. [file 41591_2023_2553_MOESM13_ESM.xlsx]

## Sheet: Panel A
	DMSO	E2	PPT	DPN	Tamoxifen	G-1
	1	1.85856	1.20193	0.778582	1.53799	1
	1	1.75504	1.56518	0.916023	1.49601	1.03495
	1	1.45233	1.72755	1.00857	2.02266	0.997801

## Sheet: Panel B
	FAR1	DMSO	E2	PPT	DPN	Tamoxifen	G1
		1	1.88	2.07	0.94	2.91	0.999899
		1	2.58	4.48	1.25	0.87	1.00005
		1	3.36	3.8	0.73	2.06	1
	SPTLC2	DMSO	E2	PPT	DPN	Tamoxifen	G1
		1	1.48	0.61	0.65	0.25	0.999974
		1	2.14	1.75	1.25	0.86	1
		1	1.27	1.49	0.99	1.84	1.01635

## Sheet: Panel D
	DMSO	E2	Tamoxifen
	1	1.53448	2.13963
	1	1.60873	2.10344
	1	1.63448	1.43962
