# Supplementary material for: Interaction between estrogen receptor-α and PNPLA3 p.I148M variant drives fatty liver disease susceptibility in women
Source: Nat Med. 2023 Sep 25;29(10):2643–55. doi: 10.1038/s41591-023-02553-8 (PMC10579099; doi:10.1038/s41591-023-02553-8)
Supplement: Supplementary file 15 — Statistical source data. [file 41591_2023_2553_MOESM15_ESM.xlsx]

## Sheet: Panel C
	PNPLA3-ERE1 +/+	PNPLA3-ERE1 +/-	PNPLA3-ERE1 -/-
	1	1.32792	1.31909
	1	0.852335	1.03232
	1	0.817747	0.431626

## Sheet: Panel E
	PNPLA3-ERE1 +/+	PNPLA3-ERE1 +/-	PNPLA3-ERE1 -/-
	1	0.902474	1.17668
	1	0.987847	0.582888
	1	0.581537	0.776763
